# Supplementary material for: Utilising Fourier transform ion cyclotron resonance mass spectrometry (FT-ICR MS) to track the oxidation of lignin by an alkaliphilic laccase
Source: Analyst. 2024 Mar 8;149(8):2399–411. doi: 10.1039/d4an00124a (PMC11018093; doi:10.1039/d4an00124a)
Supplement: AN-149-D4AN00124A-s001 [file AN-149-D4AN00124A-s001.zip]

Archive with 1 entries (1 files):
- script_for_paper_updated_2024.rmd
