# Supplementary material for: Utilising Fourier transform ion cyclotron resonance mass spectrometry (FT-ICR MS) to track the oxidation of lignin by an alkaliphilic laccase
Source: Analyst. 2024 Mar 8;149(8):2399–411. doi: 10.1039/d4an00124a (PMC11018093; doi:10.1039/d4an00124a)
Supplement: AN-149-D4AN00124A-s001 [file AN-149-D4AN00124A-s001.zip › script_for_paper_updated_2024.rmd]

---
title: "Paper Code"
output: html_document
---
Load in the Data and Process it
```{r} 
#load packages####
library(dplyr) 
library(ggplot2) 
library(scales) 
library(forcats)
library(extrafontdb)
library(extrafont)
library(ggforce)
library(viridis)
library(ggpmisc)
windowsFonts(Times=windowsFont("TT Times New Roman"))

####Load all the Spectra Files####
setwd("~/MS_Test_2")
EnzymeControlT0 <- read.csv("Enzyme Only T0CShOut.csv") 
EnzymeControlT2 <- read.csv("Enzyme Only T2CShOut.csv") 
EnzymeControlT24 <- read.csv("Enzyme Only T24CShOut.csv") 
NegT0R1<- read.csv("MetF3-1-T0CShOut.csv") 
NegT2R1 <- read.csv("MetF3-1-T2CShOut.csv") 
NegT24R1 <- read.csv("MetF3-1-T24CShOut.csv") 
NegT0R2 <- read.csv("MetF3-2-T0CShOut.csv")  
NegT2R2 <- read.csv("MetF3-2-T2CShOut.csv") 
NegT24R2 <- read.csv("MetF3-2-T24CShOut.csv")  
NegT0R3 <- read.csv("MetF3-3-T0CShOut.csv")  
NegT2R3 <- read.csv("MetF3-3-T2CShOut.csv")  
NegT24R3 <- read.csv("MetF3-3-T24CShOut.csv")
PosT0R1 <- read.csv("MetF3-4-T0CShOut.csv") 
PosT2R1 <- read.csv("MetF3-4-T2CShOut.csv") 
PosT24R1 <- read.csv("MetF3-4-T24CShOut.csv")  
PosT0R2 <- read.csv("MetF3-5-T0CShOut.csv") 
PosT2R2 <- read.csv("MetF3-5-T2CShOut.csv") 
PosT24R2 <- read.csv("MetF3-5-T24CShOut.csv")  
PosT0R3 <- read.csv("MetF3-6-T0CShOut.csv") 
PosT2R3 <- read.csv("MetF3-6-T2CShOut.csv") 
PosT24R3 <- read.csv("MetF3-6-T24CShOut.csv")

#Add Time Number, sort out Enzyme only control####
EnzymeControlT0$Time <- '1'
EnzymeControlT2$Time <- '2'
EnzymeControlT24$Time <- '24'
EnzymeControlCombined <- rbind(EnzymeControlT0,EnzymeControlT2, EnzymeControlT24)
rm(EnzymeControlT0, EnzymeControlT2, EnzymeControlT24)

NegT0R1$Time <- '0'
NegT2R1$Time <- '2'
NegT24R1$Time <- '24'


NegT0R2$Time <- '0'
NegT2R2$Time <- '2'
NegT24R2$Time <- '24'


NegT0R3$Time <- '0'
NegT2R3$Time <- '2'
NegT24R3$Time <- '24'

PosT0R1$Time <- '0'
PosT2R1$Time <- '2'
PosT24R1$Time <- '24'


PosT0R2$Time <- '0'
PosT2R2$Time <- '2'
PosT24R2$Time <- '24'


PosT0R3$Time <- '0'
PosT2R3$Time <- '2'
PosT24R3$Time <- '24'


#Rescale Abundance to Relative Intensity####
NegT0R1$'Relative Intensity' <- rescale(NegT0R1$Abundance,c(1,100))
NegT2R1$'Relative Intensity' <- rescale(NegT2R1$Abundance,c(1,100))
NegT24R1$'Relative Intensity' <- rescale(NegT24R1$Abundance,c(1,100))
NegT0R2$'Relative Intensity' <- rescale(NegT0R2$Abundance,c(1,100))
NegT2R2$'Relative Intensity' <- rescale(NegT2R2$Abundance,c(1,100))
NegT24R2$'Relative Intensity' <- rescale(NegT24R2$Abundance,c(1,100))
NegT0R3$'Relative Intensity' <- rescale(NegT0R3$Abundance,c(1,100))
NegT2R3$'Relative Intensity' <- rescale(NegT2R3$Abundance,c(1,100))
NegT24R3$'Relative Intensity' <- rescale(NegT24R3$Abundance,c(1,100))

PosT0R1$'Relative Intensity' <- rescale(PosT0R1$Abundance,c(1,100))
PosT2R1$'Relative Intensity' <- rescale(PosT2R1$Abundance,c(1,100))
PosT24R1$'Relative Intensity' <- rescale(PosT24R1$Abundance,c(1,100))
PosT0R2$'Relative Intensity' <- rescale(PosT0R2$Abundance,c(1,100))
PosT2R2$'Relative Intensity' <- rescale(PosT2R2$Abundance,c(1,100))
PosT24R2$'Relative Intensity' <- rescale(PosT24R2$Abundance,c(1,100))
PosT0R3$'Relative Intensity' <- rescale(PosT0R3$Abundance,c(1,100))
PosT2R3$'Relative Intensity' <- rescale(PosT2R3$Abundance,c(1,100))
PosT24R3$'Relative Intensity' <- rescale(PosT24R3$Abundance,c(1,100))

#Combine the time-centred dataframes into 1 per replicate####
NegR1 <- rbind(NegT0R1, NegT2R1, NegT24R1)
rm(NegT0R1, NegT2R1, NegT24R1)
NegR2 <- rbind(NegT0R2, NegT2R2, NegT24R2)
rm(NegT0R2, NegT2R2, NegT24R2)
NegR3 <- rbind(NegT0R3, NegT2R3, NegT24R3)
rm(NegT0R3, NegT2R3, NegT24R3)

PosR1 <- rbind(PosT0R1, PosT2R1, PosT24R1)
rm(PosT0R1, PosT2R1, PosT24R1)
PosR2 <- rbind(PosT0R2, PosT2R2, PosT24R2)
rm(PosT0R2, PosT2R2, PosT24R2)
PosR3 <- rbind(PosT0R3, PosT2R3, PosT24R3)
rm(PosT0R3, PosT2R3, PosT24R3)


#Add Replicate Number####
NegR1$Replicate <- '1'
NegR2$Replicate <- '2'
NegR3$Replicate <- '3'

PosR1$Replicate <- '1'
PosR2$Replicate <- '2'
PosR3$Replicate <- '3'

#Rescale Intensity to be relative without contaminating peaks####
NegR1 <- anti_join(NegR1, EnzymeControlCombined, by = c("C","H", "O", "N", "S", "C13"))
NegR2 <- anti_join(NegR2, EnzymeControlCombined, by = c("C","H", "O", "N", "S", "C13"))
NegR3 <- anti_join(NegR3, EnzymeControlCombined, by = c("C","H", "O", "N", "S", "C13"))
PosR1 <- anti_join(PosR1, EnzymeControlCombined, by = c("C","H", "O", "N", "S", "C13"))
PosR2 <- anti_join(PosR2, EnzymeControlCombined, by = c("C","H", "O", "N", "S", "C13"))
PosR3 <- anti_join(PosR3, EnzymeControlCombined, by = c("C","H", "O", "N", "S", "C13"))

#Combine the DFs into treatment, remove excess DFs####
Neg <- rbind(NegR1,NegR2, NegR3)
Pos <- rbind(PosR1,PosR2, PosR3)
rm(NegR1,NegR2,NegR3, PosR1,PosR2, PosR3)
#Add Treatment Column
Neg$Treatment <- 'Negative'
Pos$Treatment <- 'Positive'
#Bind to single DF and write csv####
TotalPeaks <- rbind(Neg, Pos)
rm(Neg, Pos)
#write.csv(TotalPeaks, "TotalPeaksX.csv", row.names = FALSE) 

######Processing - Adding Elemental Classes, removing non-needed peaks#####
TotalPeaks$El_comp <- ifelse(TotalPeaks$C >=1 & TotalPeaks$H >=1 & TotalPeaks$O >=1 & TotalPeaks$N == 0 & TotalPeaks$S == 0, "CHO", 
                             ifelse(TotalPeaks$C >=1 & TotalPeaks$H >=1 & TotalPeaks$O ==0 & TotalPeaks$N == 0 & TotalPeaks$S == 0, "CH", 
                                    ifelse(TotalPeaks$C >=1 & TotalPeaks$H >=1 & TotalPeaks$O >=1 & TotalPeaks$N == 0 & TotalPeaks$S >= 1, "CHOS",
                                           ifelse(TotalPeaks$C >=1 & TotalPeaks$H >=1 & TotalPeaks$O == 0 & TotalPeaks$N == 0 & TotalPeaks$S >= 1, "CHS",NA)))) 

TotalPeaks <- TotalPeaks %>% 
  filter(C13 ==0 ,El_comp == "CHO" | El_comp == "CH" |El_comp == "CHOS" | El_comp =="CHS" | El_comp == "CHON" | El_comp == "CHONS")%>% 
  select(-C13, -Error_ppm, -Na, -Candidates, -CalMass, -AlignMasses, -resolution,- peak_index, - P, -rel_abu, -sn) 

TotalPeaks$El_Class<- fct_collapse(TotalPeaks$El_comp, 
                                   CHO = "CHO", CH ="CH", CHOS_CHS =c("CHOS","CHS"), CHON_CHONS = c("CHON", "CHONS")) 
#Calculate Ratios Elemental Ratios,DBE, AI####
TotalPeaks <- transform(TotalPeaks, HC_ratio = H / C, OC_ratio = O/C , NC_ratio = N/C, SC_ratio = S/C, OS_ratio = O/S) 
TotalPeaks$DBE <- (TotalPeaks$C - (TotalPeaks$H/2) + (TotalPeaks$N/2) + 1) 

AI <- ((1+ TotalPeaks$C - TotalPeaks$O - TotalPeaks$S - (0.5*(TotalPeaks$H)))/(TotalPeaks$C - TotalPeaks$O - TotalPeaks$S - TotalPeaks$N)) 
AI[AI <0]<- 0 
TotalPeaks <- cbind(TotalPeaks, AI) 
TotalPeaks <- transform(TotalPeaks, DBEC_ratio = DBE / C)
rm(AI)

#Kendrick Mass Defect Calculations####
#CH2 
TotalPeaks$IUPACMASS <- ((TotalPeaks$C*12.0000) +((TotalPeaks$H*1.00783)-1)+ (TotalPeaks$O*15.9949)+ (TotalPeaks$S*31.9721)) 
TotalPeaks$KENDRICKMASSCH2 <- (TotalPeaks$IUPACMASS * (14/14.01565)) 
TotalPeaks$NominalKCH2 <- (round(TotalPeaks$KENDRICKMASSCH2, digits = 0)) 
TotalPeaks$KMDCH2 <- (TotalPeaks$NominalKCH2 - TotalPeaks$KENDRICKMASSCH2) 
TotalPeaks$ModKMZCH2 <- (TotalPeaks$Mass*(TotalPeaks$NominalKCH2/TotalPeaks$KENDRICKMASSCH2)) 
#OCH2 
TotalPeaks$KENDRICKMASSOCH2 <- (TotalPeaks$IUPACMASS * (30/30.01056)) 
TotalPeaks$NominalKOCH2 <- (round(TotalPeaks$KENDRICKMASSOCH2, digits = 0)) 
TotalPeaks$KMDiffOCH2 <- (TotalPeaks$NominalKOCH2 - TotalPeaks$KENDRICKMASSOCH2) 
TotalPeaks$ModKMZOCH2 <- (TotalPeaks$Mass*(TotalPeaks$NominalKOCH2/TotalPeaks$KENDRICKMASSOCH2)) 
#C6H4O 
TotalPeaks$KENDRICKMASSC6H4O <- (TotalPeaks$IUPACMASS * (92/92.02622)) 
TotalPeaks$NominalKC6H4O <- (round(TotalPeaks$KENDRICKMASSC6H4O, digits = 0)) 
TotalPeaks$KMDiffC6H4O <- (TotalPeaks$NominalKC6H4O - TotalPeaks$KENDRICKMASSC6H4O) 
TotalPeaks$ModKMZC6H4O <- (TotalPeaks$Mass*(TotalPeaks$NominalKC6H4O/TotalPeaks$KENDRICKMASSC6H4O)) 
#C7H6O 
TotalPeaks$KENDRICKMASSC7H6O <- (TotalPeaks$IUPACMASS * (106/106.04188)) 
TotalPeaks$NominalKC7H6O <- (round(TotalPeaks$KENDRICKMASSC7H6O, digits = 0)) 
TotalPeaks$KMDiffC7H6O <- (TotalPeaks$NominalKC7H6O - TotalPeaks$KENDRICKMASSC7H6O) 
TotalPeaks$ModKMZC7H6O <- (TotalPeaks$Mass*(TotalPeaks$NominalKC7H6O/TotalPeaks$KENDRICKMASSC7H6O)) 
#C9H10O3 
TotalPeaks$KENDRICKMASSC9H10O3 <- (TotalPeaks$IUPACMASS * (166/166.063)) 
TotalPeaks$NominalKC9H10O3 <- (round(TotalPeaks$KENDRICKMASSC9H10O3, digits = 0)) 
TotalPeaks$KMDiffC9H10O3 <- (TotalPeaks$NominalKC9H10O3 - TotalPeaks$KENDRICKMASSC9H10O3) 
TotalPeaks$ModKMZC9H10O3 <- (TotalPeaks$Mass*(TotalPeaks$NominalKC9H10O3/TotalPeaks$KENDRICKMASSC9H10O3)) 
#Add Ionic Formula 
TotalPeaks$Carbon <- "C" 
TotalPeaks$Hydrogen <- "H" 
TotalPeaks$Oxygen <- "O" 
TotalPeaks$Sulphur <- "S" 
TotalPeaks$Carbon <- paste(TotalPeaks$Carbon,TotalPeaks$C) 
TotalPeaks$Hydrogen <- paste(TotalPeaks$Hydrogen,(TotalPeaks$H - 1)) 
TotalPeaks$Oxygen <- paste(TotalPeaks$Oxygen,TotalPeaks$O) 
TotalPeaks$Sulphur <- paste(TotalPeaks$Sulphur,TotalPeaks$S) 
TotalPeaks$IonFormula <- paste(TotalPeaks$Carbon, TotalPeaks$Hydrogen,TotalPeaks$Oxygen,TotalPeaks$Sulphur)

TotalPeaks<- TotalPeaks %>% 
  select(-c(44:47)) 
#Relabel Elemental Class####
TotalPeaks$El_Class <- factor(TotalPeaks$El_Class, 
                              labels = (c ("CH", "CHO", "CHOS & CHS"))) 
#Make Mass Brackets#### 
TotalPeaks$'Mass.Bracket' <- ifelse(TotalPeaks$Mass >= 140 & TotalPeaks$Mass <= 250, "140-250", 
                                    ifelse(TotalPeaks$Mass >250 & TotalPeaks$Mass <= 350, "250-350", 
                                           ifelse(TotalPeaks$Mass >350 & TotalPeaks$Mass <= 450, "350-450", 
                                                  ifelse(TotalPeaks$Mass >450 & TotalPeaks$Mass <= 550, "450-550",  
                                                         ifelse(TotalPeaks$Mass >550 & TotalPeaks$Mass <= 650, "550-650", 
                                                                ifelse(TotalPeaks$Mass >650 & TotalPeaks$Mass <= 750, "650-750", 
                                                                       ifelse(TotalPeaks$Mass >750 & TotalPeaks$Mass <= 850, "750-850", 
                                                                              ifelse(TotalPeaks$Mass >850 & TotalPeaks$Mass <= 950, "850-950", 
                                                                                     ifelse(TotalPeaks$Mass >950 & TotalPeaks$Mass <= 1050, "950-1050", 
                                                                                            ifelse(TotalPeaks$Mass > 1050 & TotalPeaks$Mass <= 1150, "1050-1150",
                                                                                                   ifelse(TotalPeaks$Mass > 1150 & TotalPeaks$Mass <= 1250, "1150-1250",
                                                                                                          ifelse(TotalPeaks$Mass > 1250, '>1250', NA)))))))))))) 
#Write new csv####
setwd("~/MS_Test")
write.csv(TotalPeaks, "TotalPeaks2.csv", row.names = FALSE)
```

Calculate Change in Intensity of Compounds
```{r}
setwd("~/MS_Test")
TP2T <- read.csv("TotalPeaks2.csv")
windowsFonts(Times=windowsFont("TT Times New Roman"))

library(dplyr)
library(viridis)

TP2T <- TP2T %>%  
  group_by(IonFormula, Time, Treatment) %>%  
  mutate(Sum_Rel_Intensity = sum(Relative.Intensity), Average_Rel_Intensity = mean(Relative.Intensity), Rel_Standard_Deviation = sd(Relative.Intensity))%>%
  mutate(Sum_Abs_Intensity = sum(Abundance), Average_Abs_Intensity = mean(Abundance), Abs_Standard_Deviation = sd(Abundance)) %>%
  select(-NC_ratio, -SC_ratio, -OS_ratio, -AI, -DBEC_ratio, -IUPACMASS) 

TP3T <- TP2T %>%
  distinct(IonFormula, .keep_all = TRUE) %>%
  ungroup()

write.csv(TP3T, "TP3T.csv", row.names = FALSE)

TP3TT0Pos <- subset(TP3T, Time == '0' & Treatment == 'Positive')
TP3TT2Pos <- subset(TP3T, Time == '2' & Treatment == 'Positive')
TP3TT24Pos <- subset(TP3T, Time == '24' & Treatment == 'Positive')

TP3TT0Neg <- subset(TP3T, Time == '0' & Treatment == 'Negative')
TP3TT2Neg <- subset(TP3T, Time == '2' & Treatment == 'Negative')
TP3TT24Neg <- subset(TP3T, Time == '24' & Treatment == 'Negative')


colnames(TP3TT0Pos)[41] <- "Relative Intensity T0"
colnames(TP3TT24Pos)[41] <- "Relative Intensity T24"
colnames(TP3TT2Pos)[41] <- "Relative Intensity T2"

colnames(TP3TT0Neg)[41] <- "Relative Intensity T0"
colnames(TP3TT24Neg)[41] <- "Relative Intensity T24"
colnames(TP3TT2Neg)[41] <- "Relative Intensity T2"

colnames(TP3TT0Pos)[42] <- "Rel_Standard Deviation T0"
colnames(TP3TT24Pos)[42] <- "Rel_Standard Deviation T24"
colnames(TP3TT2Pos)[42] <- "Rel_Standard Deviation T2"

colnames(TP3TT0Neg)[42] <- "Rel_Standard Deviation T0"
colnames(TP3TT24Neg)[42] <- "Rel_Standard Deviation T24"
colnames(TP3TT2Neg)[42] <- "Rel_Standard Deviation T2"


colnames(TP3TT0Pos)[44] <- "Abs Intensity T0"
colnames(TP3TT24Pos)[44] <- "Abs Intensity T24"
colnames(TP3TT2Pos)[44] <- "Abs Intensity T2"

colnames(TP3TT0Neg)[44] <- "Abs Intensity T0"
colnames(TP3TT24Neg)[44] <- "Abs Intensity T24"
colnames(TP3TT2Neg)[44] <- "Abs Intensity T2"

colnames(TP3TT0Pos)[45] <- "Abs_Standard Deviation T0"
colnames(TP3TT24Pos)[45] <- "Abs_Standard Deviation T24"
colnames(TP3TT2Pos)[45] <- "Abs_Standard Deviation T2"

colnames(TP3TT0Neg)[45] <- "Abs_Standard Deviation T0"
colnames(TP3TT24Neg)[45] <- "Abs_Standard Deviation T24"
colnames(TP3TT2Neg)[45] <- "Abs_Standard Deviation T2"


TP3TT0Pos <- select(TP3TT0Pos, 'C', 'H', 'O', 'N', 'S', 'Relative Intensity T0','Rel_Standard Deviation T0','Abs Intensity T0','Abs_Standard Deviation T0', 'Treatment', 'HC_ratio','OC_ratio','El_comp', 'IonFormula', 'NeutralMass', 'IonFormula','KMDiffOCH2', 'KMDiffC9H10O3')
TP3TT24Pos <- select(TP3TT24Pos, 'C', 'H', 'O', 'N', 'S', 'Relative Intensity T24','Rel_Standard Deviation T24','Abs Intensity T24','Abs_Standard Deviation T24', 'Treatment', 'HC_ratio','OC_ratio','El_comp', 'IonFormula', 'NeutralMass','IonFormula','KMDiffOCH2', 'KMDiffC9H10O3')
TP3TT2Pos <- select(TP3TT2Pos, 'C', 'H', 'O', 'N', 'S', 'Relative Intensity T2','Rel_Standard Deviation T2', 'Abs Intensity T2','Abs_Standard Deviation T2', 'HC_ratio','OC_ratio', 'Treatment', 'El_comp', 'IonFormula', 'NeutralMass','IonFormula','KMDiffOCH2', 'KMDiffC9H10O3')

TP3TT0Neg <- select(TP3TT0Neg, 'C', 'H', 'O', 'N', 'S', 'Relative Intensity T0','Rel_Standard Deviation T0','Abs Intensity T0','Abs_Standard Deviation T0', 'Treatment', 'HC_ratio','OC_ratio','El_comp', 'IonFormula', 'NeutralMass','IonFormula','KMDiffOCH2', 'KMDiffC9H10O3')
TP3TT24Neg <- select(TP3TT24Neg, 'C', 'H', 'O', 'N', 'S', 'Relative Intensity T24','Rel_Standard Deviation T24','Abs Intensity T24','Abs_Standard Deviation T24', 'Treatment', 'HC_ratio','OC_ratio','El_comp', 'IonFormula', 'NeutralMass','IonFormula','KMDiffOCH2', 'KMDiffC9H10O3')
TP3TT2Neg <- select(TP3TT2Neg, 'C', 'H', 'O', 'N', 'S', 'Relative Intensity T2','Rel_Standard Deviation T2', 'Abs Intensity T2','Abs_Standard Deviation T2', 'Treatment', 'HC_ratio','OC_ratio','El_comp', 'IonFormula', 'NeutralMass','IonFormula','KMDiffOCH2', 'KMDiffC9H10O3')


LaccaseChanges <- merge(TP3TT0Pos,TP3TT2Pos, all = TRUE)
LaccaseChanges <- merge(LaccaseChanges,TP3TT24Pos, all = TRUE)
LaccaseChanges[c("Relative Intensity T0", 'Relative Intensity T24', 'Relative Intensity T2', 'Rel_Standard Deviation T0', 'Rel_Standard Deviation T2', 'Rel_Standard Deviation T24')][is.na(LaccaseChanges[c("Relative Intensity T0", 'Relative Intensity T24', 'Relative Intensity T2','Rel_Standard Deviation T0', 'Rel_Standard Deviation T2', 'Rel_Standard Deviation T24')])] <- 1
LaccaseChanges[c("Abs Intensity T0", 'Abs Intensity T24', 'Abs Intensity T2','Abs_Standard Deviation T0','Abs_Standard Deviation T2','Abs_Standard Deviation T24')][is.na(LaccaseChanges[c("Abs Intensity T0", 'Abs Intensity T24', 'Abs Intensity T2','Abs_Standard Deviation T0','Abs_Standard Deviation T2','Abs_Standard Deviation T24')])] <- 2000000

NegativeChanges <- merge(TP3TT0Neg,TP3TT2Neg, all = TRUE)
NegativeChanges <- merge(NegativeChanges,TP3TT24Neg, all = TRUE)
NegativeChanges[c("Relative Intensity T0", 'Relative Intensity T24', 'Relative Intensity T2', 'Rel_Standard Deviation T0', 'Rel_Standard Deviation T2', 'Rel_Standard Deviation T24')][is.na(NegativeChanges[c("Relative Intensity T0", 'Relative Intensity T24', 'Relative Intensity T2','Rel_Standard Deviation T0', 'Rel_Standard Deviation T2', 'Rel_Standard Deviation T24')])] <- 1
NegativeChanges[c("Abs Intensity T0", 'Abs Intensity T24', 'Abs Intensity T2','Abs_Standard Deviation T0','Abs_Standard Deviation T2','Abs_Standard Deviation T24')][is.na(NegativeChanges[c("Abs Intensity T0", 'Abs Intensity T24', 'Abs Intensity T2','Abs_Standard Deviation T0','Abs_Standard Deviation T2','Abs_Standard Deviation T24')])] <- 2000000


ChangesDF <- rbind(NegativeChanges,LaccaseChanges)

LaccaseChangesMod <- LaccaseChanges %>%
  select(C,H,O, S, IonFormula, HC_ratio, OC_ratio, "Relative Intensity T0", "Relative Intensity T2", "Relative Intensity T24", "Abs Intensity T0", "Abs Intensity T2", "Abs Intensity T24",'KMDiffOCH2', 'KMDiffC9H10O3', 'NeutralMass')
names(LaccaseChangesMod)[8] <- "Rel Intensity T0 - Lac"
names(LaccaseChangesMod)[9] <- "Rel Intensity T2 - Lac"
names(LaccaseChangesMod)[10]<- "Rel Intensity T24 - Lac"
names(LaccaseChangesMod)[11] <- "Abs Intensity T0 - Lac"
names(LaccaseChangesMod)[12] <- "Abs Intensity T2 - Lac"
names(LaccaseChangesMod)[13]<- "Abs Intensity T24 - Lac"


NegativeChangesMod <- NegativeChanges %>%
  select(C,H,O, S, IonFormula, HC_ratio, OC_ratio, "Relative Intensity T0", "Relative Intensity T2", "Relative Intensity T24", "Abs Intensity T0", "Abs Intensity T2", "Abs Intensity T24",'KMDiffOCH2', 'KMDiffC9H10O3', 'NeutralMass')


ChangesDFX <- left_join(NegativeChangesMod, LaccaseChangesMod)
ChangesDFX[c("Abs Intensity T0", 'Abs Intensity T24', 'Abs Intensity T2',"Abs Intensity T0 - Lac","Abs Intensity T2 - Lac","Abs Intensity T24 - Lac",
             "Rel Intensity T0 - Lac", 'Rel Intensity T24 - Lac', 'Rel Intensity T2 - Lac')][is.na(ChangesDFX[c("Abs Intensity T0", 'Abs Intensity T24', 'Abs Intensity T2',"Abs Intensity T0 - Lac","Abs Intensity T2 - Lac","Abs Intensity T24 - Lac","Rel Intensity T0 - Lac", 'Rel Intensity T24 - Lac', 'Rel Intensity T2 - Lac')])] <- 2000000

ChangesDFX$T2AbsChangeLac <- (ChangesDFX$'Abs Intensity T2 - Lac'/ChangesDFX$'Abs Intensity T0 - Lac')
ChangesDFX$T24AbsChangeLac <- (ChangesDFX$'Abs Intensity T24 - Lac'/ChangesDFX$'Abs Intensity T0 - Lac')
ChangesDFX$T2T24AbsChangeLac <- (ChangesDFX$'Abs Intensity T24 - Lac'/ChangesDFX$'Abs Intensity T2 - Lac')
ChangesDFX$T2ChangeNeg <- (ChangesDFX$'Abs Intensity T2'/ChangesDFX$'Abs Intensity T0')
ChangesDFX$T24ChangeNeg <- (ChangesDFX$'Abs Intensity T24'/ChangesDFX$'Abs Intensity T0')
ChangesDFX$T2T24AbsChangeNeg <- (ChangesDFX$'Abs Intensity T24'/ChangesDFX$'Abs Intensity T2')

ChangesDFX$RelPercentageChangeT2 <- ((((ChangesDFX$"Relative Intensity T2" - ChangesDFX$"Relative Intensity T0"))/(ChangesDFX$"Relative Intensity T0"))*100)
ChangesDFX$RelPercentageChangeT24 <- ((((ChangesDFX$"Relative Intensity T24" - ChangesDFX$"Relative Intensity T0"))/(ChangesDFX$"Relative Intensity T0"))*100)
ChangesDFX$RelPercentageChangeT2T24 <- ((((ChangesDFX$"Relative Intensity T24" - ChangesDFX$"Relative Intensity T2"))/(ChangesDFX$"Relative Intensity T2"))*100)
ChangesDFX$RelPercentageChangeT2Lac <- ((((ChangesDFX$"Rel Intensity T2 - Lac" - ChangesDFX$"Rel Intensity T0 - Lac"))/(ChangesDFX$"Rel Intensity T0 - Lac"))*100)
ChangesDFX$RelPercentageChangeT24Lac <- ((((ChangesDFX$"Rel Intensity T24 - Lac" - ChangesDFX$"Rel Intensity T0 - Lac"))/(ChangesDFX$"Rel Intensity T0 - Lac"))*100)
ChangesDFX$RelPercentageChangeT2T24Lac <- ((((ChangesDFX$"Rel Intensity T24 - Lac" - ChangesDFX$"Rel Intensity T2 - Lac"))/(ChangesDFX$"Rel Intensity T2 - Lac"))*100)

ChangesFiltered <- subset(ChangesDFX,ChangesDFX$T2AbsChangeLac <= 0.8 | ChangesDFX$T2AbsChangeLac >= 1.2 | ChangesDFX$T24AbsChangeLac <= 0.8 | ChangesDFX$T24AbsChangeLac >= 1.2 | ChangesDFX$T2T24AbsChangeLac <= 0.8 | ChangesDFX$T2T24AbsChangeLac >= 1.2|
                            ChangesDFX$T2ChangeNeg <= 0.8 | ChangesDFX$T2ChangeNeg >= 1.2 | ChangesDFX$T24ChangeNeg <= 0.8 | ChangesDFX$T24ChangeNeg >= 1.2 | ChangesDFX$T2T24AbsChangeNeg <= 0.8 | ChangesDFX$T2T24AbsChangeNeg >= 1.2)

ChangesFiltered$AbsChangeT2Lac <- ifelse(ChangesFiltered$T2AbsChangeLac <0 , "Negative", 
                                         ifelse(ChangesFiltered$T2AbsChangeLac >0 , "Positive",
                                                ifelse (ChangesFiltered$T2AbsChangeLac == 0, "No Change", NA)))

ChangesFiltered$AbsChangeT24Lac <- ifelse(ChangesFiltered$T24AbsChangeLac <0 , "Negative", 
                                          ifelse(ChangesFiltered$T24AbsChangeLac >0 , "Positive",
                                                 ifelse (ChangesFiltered$T24AbsChangeLac == 0, "No Change", NA)))

ChangesFiltered$AbsChangeT2T24Lac <- ifelse(ChangesFiltered$T2T24AbsChangeLac <0 , "Negative", 
                                            ifelse(ChangesFiltered$T2T24AbsChangeLac >0 , "Positive",
                                                   ifelse (ChangesFiltered$T2T24AbsChangeLac == 0, "No Change", NA)))

ChangesFiltered$RelChangeT2Lac <- ifelse(ChangesFiltered$RelPercentageChangeT2Lac <0 , "Negative", 
                                         ifelse(ChangesFiltered$RelPercentageChangeT2Lac >0 , "Positive",
                                                ifelse (ChangesFiltered$RelPercentageChangeT2Lac == 0, "No Change", NA)))

ChangesFiltered$RelChangeT24Lac <- ifelse(ChangesFiltered$RelPercentageChangeT24Lac <0 , "Negative", 
                                          ifelse(ChangesFiltered$RelPercentageChangeT24Lac >0 , "Positive",
                                                 ifelse (ChangesFiltered$RelPercentageChangeT24Lac == 0, "No Change", NA)))

ChangesFiltered$RelChangeT2T24Lac <- ifelse(ChangesFiltered$RelPercentageChangeT2T24Lac <0 , "Negative", 
                                            ifelse(ChangesFiltered$RelPercentageChangeT2T24Lac >0 , "Positive",
                                                   ifelse (ChangesFiltered$RelPercentageChangeT2T24Lac == 0, "No Change", NA)))

ChangesFiltered$AbsChangeT2Neg <- ifelse(ChangesFiltered$T2ChangeNeg <0 , "Negative", 
                                         ifelse(ChangesFiltered$T2ChangeNeg >0 , "Positive",
                                                ifelse (ChangesFiltered$T2ChangeNeg == 0, "No Change", NA)))

ChangesFiltered$AbsChangeT24Neg <- ifelse(ChangesFiltered$T24ChangeNeg <0 , "Negative", 
                                          ifelse(ChangesFiltered$T24ChangeNeg >0 , "Positive",
                                                 ifelse (ChangesFiltered$T24ChangeNeg == 0, "No Change", NA)))

ChangesFiltered$AbsChangeT2T24Neg <- ifelse(ChangesFiltered$T2T24AbsChangeNeg <0 , "Negative", 
                                            ifelse(ChangesFiltered$T2T24AbsChangeNeg >0 , "Positive",
                                                   ifelse (ChangesFiltered$T2T24AbsChangeNeg == 0, "No Change", NA)))

ChangesFiltered$RelChangeT2Neg <- ifelse(ChangesFiltered$RelPercentageChangeT2 <0 , "Negative", 
                                         ifelse(ChangesFiltered$RelPercentageChangeT2 >0 , "Positive",
                                                ifelse (ChangesFiltered$RelPercentageChangeT2 == 0, "No Change", NA)))

ChangesFiltered$RelChangeT24Neg <- ifelse(ChangesFiltered$RelPercentageChangeT24 <0 , "Negative", 
                                          ifelse(ChangesFiltered$RelPercentageChangeT24 >0 , "Positive",
                                                 ifelse (ChangesFiltered$RelPercentageChangeT24 == 0, "No Change", NA)))

ChangesFiltered$RelChangeT2T24Neg <- ifelse(ChangesFiltered$RelPercentageChangeT2T24 <0 , "Negative", 
                                            ifelse(ChangesFiltered$RelPercentageChangeT2T24>0 , "Positive",
                                                   ifelse (ChangesFiltered$RelPercentageChangeT2T24 == 0, "No Change", NA)))


#topShifters
ChangesFiltered<- ChangesFiltered[order(ChangesFiltered$RelPercentageChangeT2Lac,decreasing = TRUE),]
TopMoversT2<- slice_head(ChangesFiltered, n= 20)
BotMoversT2<- slice_tail(ChangesFiltered, n= 20)
CombinedT2 <- rbind(TopMoversT2,BotMoversT2)

ChangesFiltered<- ChangesFiltered[order(ChangesFiltered$RelPercentageChangeT24Lac,decreasing = TRUE),]
TopMoversT24<- slice_head(ChangesFiltered, n= 20)
BotMoversT24<- slice_tail(ChangesFiltered, n= 20)
CombinedT24 <- rbind(TopMoversT24,BotMoversT24)

ChangesFiltered<- ChangesFiltered[order(ChangesFiltered$RelPercentageChangeT2T24Lac,decreasing = TRUE),]
TopMoversT2to24<- slice_head(ChangesFiltered, n= 20)
BotMoversT2to24<- slice_tail(ChangesFiltered, n= 20)
CombinedT2to24 <- rbind(TopMoversT2to24,BotMoversT2to24)
#T2reorder####
CombNegT2 <- CombinedT2 %>%
  select("IonFormula", "RelPercentageChangeT2")
CombLacT2 <-CombinedT2 %>%
  select("IonFormula", "RelPercentageChangeT2Lac")
CombNegT2$Treatment <- 'Negative'
CombLacT2$Treatment <- 'Laccase-treated'
names(CombNegT2)[2] <- 'RelPercentageChange'
names(CombLacT2)[2] <- 'RelPercentageChange'
CombinedT2R <- rbind(CombLacT2, CombNegT2)
CombinedT2R$Treatment <- factor(CombinedT2R$Treatment, levels = c('Negative', 'Laccase-treated'))
#T24Reorder####
CombNegT24 <- CombinedT24 %>%
  select("IonFormula", "RelPercentageChangeT24")
CombLacT24 <-CombinedT24 %>%
  select("IonFormula", "RelPercentageChangeT24Lac")
CombNegT24$Treatment <- 'Negative'
CombLacT24$Treatment <- 'Laccase-treated'
names(CombNegT24)[2] <- 'RelPercentageChange'
names(CombLacT24)[2] <- 'RelPercentageChange'
CombinedT24R <- rbind(CombLacT24, CombNegT24)
CombinedT24R$Treatment <- factor(CombinedT24R$Treatment, levels = c('Negative', 'Laccase-treated'))
#T2toT24Reorder####
CombNegT2toT24 <- CombinedT2to24 %>%
  select("IonFormula", "RelPercentageChangeT2T24")
CombLacT2toT24 <-CombinedT2to24 %>%
  select("IonFormula", "RelPercentageChangeT2T24Lac")
CombNegT2toT24$Treatment <- 'Negative'
CombLacT2toT24$Treatment <- 'Laccase-treated'
names(CombNegT2toT24)[2] <- 'RelPercentageChange'
names(CombLacT2toT24)[2] <- 'RelPercentageChange'
CombinedT2toT24R <- rbind(CombLacT2toT24, CombNegT2toT24)
CombinedT2toT24R$Treatment <- factor(CombinedT2toT24R$Treatment, levels = c('Negative', 'Laccase-treated'))


```
Calculate Mass and Heteroatomic Class Data
```{r}
#Mass Stats and Graph####
#Comparing within brackets used poisson distribution as variance was not over dispersed#
setwd("~/MS_Test")
TP2 <- read.csv("TotalPeaks2.csv")
TP2TimeCount  <- TP2%>%
  group_by(Time, Treatment, Replicate, Mass.Bracket)%>%
  count()
TP2TimeCount
levels(TP2TimeCount$Time)

#Factorise Time
TP2TimeCount$Time <- as.factor(TP2TimeCount$Time)
TP2TimeCount$Mass.Bracket <- as.factor(TP2TimeCount$Mass.Bracket)
levels(TP2TimeCount$Mass.Bracket)
TP2TimeCount$Mass.Bracket<- factor(TP2TimeCount$Mass.Bracket, levels = c("140-250", "250-350", "350-450", "450-550", "550-650", "650-750","750-850", "850-950", "950-1050", "1050-1150", "1150-1250", ">1250"))
levels(TP2TimeCount$Mass.Bracket)


#model
summary(m1 <- glm(n ~(Treatment*Time):Mass.Bracket, family="poisson", data=TP2TimeCount))

#model for T2-T0 T2-T24
TP2TimeCount$Time <- factor(TP2TimeCount$Time, levels = c("2", "0", "24"))
summary(m2 <- glm(n ~(Treatment*Time):Mass.Bracket, family="poisson", data=TP2TimeCount))
TP2TimeCount$Time <- factor(TP2TimeCount$Time, levels = c("0","2", "24"))

#summarise
m1.Poisson<- summary(m1)
m1.Poisson.df <-summary.glm(m1)$coefficients
#write csv of results
#write.csv(m1.Poisson.df, "m1Poissondf.csv")
#test dispersion
library(AER)
dispersiontest(m1, trafo = 1)
#Data for graphs
library(dplyr)
CountDF<- TP2 %>%
  group_by(Treatment, Mass.Bracket, Replicate, Time)%>%
  count(Mass.Bracket)
CountDF
library(plotrix)
CountDF2 <- CountDF %>% 
  group_by(Mass.Bracket,Treatment, Time) %>%
  summarise(mean = mean(n), sd = sd(n))
CountDF2
#Change Levels of Treatment
CountDF2$Treatment <- factor(CountDF2$Treatment, levels = c("Negative", "Positive"), 
                             labels = c("Negative Control", "Laccase-treated"))
#Change Levels of Time
CountDF2$Time <- factor(CountDF2$Time, levels = c("0", "2", "24"), 
                        labels = c("0 - Hrs", "2 - Hrs", "24 - Hrs"))


CountDF2Pos <- subset(CountDF2, Treatment == "Laccase-treated")
CountDF2Neg <- subset(CountDF2, Treatment == "Negative Control")
#Add O Class####

# Unstacked Heteroatomic


#OClass Calc and Graph#### 
library(dplyr)

TP2 <- read.csv("TotalPeaks2.csv")

TP2$OClass[TP2$S == 0 & TP2$O == 0] <-"CH"
TP2$OClass[TP2$S == 1 & TP2$O <= 0] <-"CHS"
TP2$OClass[TP2$S == 2 & TP2$O <= 0] <-"CHS2"
TP2$OClass[TP2$O ==1 ]<-"O"
TP2$OClass[TP2$O ==2 ]<-"O2"
TP2$OClass[TP2$O ==3 ]<-"O3"
TP2$OClass[TP2$O ==4 ]<-"O4"
TP2$OClass[TP2$O ==5 ]<-"O5"
TP2$OClass[TP2$O ==6 ]<-"O6"
TP2$OClass[TP2$O ==7 ]<-"O7"
TP2$OClass[TP2$O ==8 ]<-"O8"
TP2$OClass[TP2$O ==9 ]<-"O9"
TP2$OClass[TP2$O ==10 ]<-"O10"
TP2$OClass[TP2$O ==11 ]<-"O11"
TP2$OClass[TP2$O ==12  ]<-"O12"
TP2$OClass[TP2$O ==13  ]<-"O13"
TP2$OClass[TP2$O ==14  ]<-"O14"
TP2$OClass[TP2$O ==15  ]<-"O15"
TP2$OClass[TP2$O ==16  ]<-"O16"
TP2$OClass[TP2$O ==17  ]<-"O17"
TP2$OClass[TP2$O ==18  ]<-"O18"
TP2$OClass[TP2$O ==19  ]<-"O19"
TP2$OClass[TP2$O ==20  ]<-"O20"
TP2$OClass[TP2$O ==21  ]<-"O21"
TP2$OClass[TP2$O ==22  ]<-"O22"
TP2$OClass[TP2$O ==23  ]<-"O23"
TP2$OClass[TP2$O ==24  ]<-"O24"
TP2$OClass[TP2$O ==25  ]<-"O25"
TP2$OClass[TP2$O ==26  ]<-"O26"
TP2$OClass[TP2$O ==27  ]<-"O27"
TP2$OClass[TP2$O ==28  ]<-"O28"
TP2$OClass[TP2$O ==29  ]<-"O29"

#
#add O number##

TP2$OClass <- factor(TP2$OClass,levels = c("CH",'CHS','CHS2', "O", "O2", "O3", "O4", "O5", "O6", "O7", "O8", "O9", "O10", "O11", "O12", "O13", "O14", "O15", "O16", "O17", "O18", "O19", "O20", "O21","O22","O23","O24","O25","O26","O27","O28","O29"))
TP2$OClass <- as.factor(TP2$OClass)

#Factorise OClass
TP2$Time <- as.factor(TP2$Time)
TP2$OClass <- as.factor(TP2$OClass)
levels(TP2$OClass)
TP2$OClass<- factor(TP2$OClass, levels = c("CH",'CHS','CHS2', "O", "O2", "O3", "O4", "O5", "O6", "O7", "O8", "O9", "O10", "O11", "O12", "O13", "O14", "O15", "O16", "O17", "O18", "O19", "O20", "O21","O22","O23","O24","O25","O26","O27","O28","O29"))
levels(TP2$OClass)

TP2Ligninlike <- subset(TP2,HC_ratio >=0.7 & HC_ratio <= 1.5 & OC_ratio >= 0.1 & OC_ratio <= 0.7)


TP2OxygenOnly <- subset(TP2Ligninlike, S == 0 & O > 0) 
TP2OxygenSulphurOnly <- subset(TP2Ligninlike, S == 1 & O > 0)
TP2OxygenDiSulphurOnly <- subset(TP2Ligninlike, S == 2 & O > 0)


TP2OClassOxygenOnlyCount  <- TP2OxygenOnly%>%
  group_by(Time, Treatment, Replicate, OClass)%>%
  count()
TP2OClassSulphur1OnlyCount  <- TP2OxygenSulphurOnly%>%
  group_by(Time, Treatment, Replicate, OClass)%>%
  count()
TP2OClassSulphur2OnlyCount  <- TP2OxygenDiSulphurOnly%>%
  group_by(Time, Treatment, Replicate, OClass)%>%
  count()


TP2OClassOxygenOnlyCount2  <- TP2OClassOxygenOnlyCount%>%
  group_by(Time, Treatment, OClass)%>%
  summarise(across(.cols = everything(), list(mean = mean, sd = sd)))

TP2OClassSulphur1OnlyCount2  <- TP2OClassSulphur1OnlyCount%>%
  group_by(Time, Treatment, OClass)%>%
  summarise(across(.cols = everything(), list(mean = mean, sd = sd)))

TP2OClassSulphur2OnlyCount2  <- TP2OClassSulphur2OnlyCount%>%
  group_by(Time, Treatment, OClass)%>%
  summarise(across(.cols = everything(), list(mean = mean, sd = sd)))

TP2OClassOxygenOnlyCount$Time <- as.factor(TP2OClassOxygenOnlyCount$Time)
TP2OClassOxygenOnlyCount$OClass <- as.factor(TP2OClassOxygenOnlyCount$OClass)
```
Graphs for Mass and Heteroatomic Classes
```{r}
library(ggplot2)
library(ggsignif)
#x axis values
x<- c('140-250','250-350','350-450','450-550','550-650','650-750','750-850','850-950','950-1050','1050-1150', '1150-1250', '>1250')

CountDF2PosP <- ggplot(CountDF2Pos, aes(x = factor(`Mass.Bracket`, levels = x), y = mean, fill = Time))+
  geom_bar(stat = 'identity', position = position_dodge2(width = 1, preserve = "single"), color = "black", width = 0.8, size = 0.1)+
  geom_errorbar(position=position_dodge(width=0.8), aes(ymin = mean - sd, ymax = mean + sd ), width = 0.2, size = 0.1)+
  geom_signif(y_position = c(780), xmin = c(2.75), xmax = c(3.266),
              annotation = c("*"),family = "Times",size = 0.2,textsize = 2.5, tip_length = 0.005, vjust = 0.2) +
  
  geom_signif(y_position = c(875), xmin = c(4), xmax = c(4.266),
              annotation = c("**"),family = "Times",size = 0.2,textsize = 2.5, tip_length = 0.005, vjust = 0.2) +
  geom_signif(y_position = c(925), xmin = c(3.75), xmax = c(4.266),
              annotation = c("***"),family = "Times",size = 0.2,textsize = 2.5, tip_length = 0.005, vjust = 0.2) +
  
  geom_signif(y_position = c(620), xmin = c(5), xmax = c(5.266),
              annotation = c("***"),family = "Times",size = 0.2,textsize = 2.5, tip_length = 0.005, vjust = 0.2) +
  geom_signif(y_position = c(700), xmin = c(4.75), xmax = c(5.266),
              annotation = c("***"),family = "Times",size = 0.2,textsize = 2.5, tip_length = 0.005, vjust = 0.2) +
  
  geom_signif(y_position = c(445), xmin = c(6), xmax = c(6.266),
              annotation = c("***"),family = "Times",size = 0.2,textsize = 2.5, tip_length = 0.005, vjust = 0.2) +
  geom_signif(y_position = c(485), xmin = c(5.75), xmax = c(6.266),
              annotation = c("***"),family = "Times",size = 0.2,textsize = 2.5, tip_length = 0.005, vjust = 0.2) +
  
  geom_signif(y_position = c(310), xmin = c(7), xmax = c(7.266),
              annotation = c("***"),family = "Times",size = 0.2,textsize = 2.5, tip_length = 0.005, vjust = 0.2) +
  geom_signif(y_position = c(350), xmin = c(6.75), xmax = c(7.266),
              annotation = c("***"),family = "Times",size = 0.2,textsize = 2.5, tip_length = 0.005, vjust = 0.2) +
  
  geom_signif(y_position = c(270), xmin = c(7.75), xmax = c(8),
              annotation = c("."),family = "Times",size = 0.2,textsize = 7, tip_length = 0.005, vjust = 0.1) +
  geom_signif(y_position = c(225), xmin = c(8), xmax = c(8.26),
              annotation = c("***"),family = "Times",size = 0.2,textsize = 2.5, tip_length = 0.005, vjust = 0.2) +
  geom_signif(y_position = c(290), xmin = c(7.75), xmax = c(8.26),
              annotation = c("***"),family = "Times",size = 0.2,textsize = 2.5, tip_length = 0.005, vjust = 0.2) +
  
  geom_signif(y_position = c(160), xmin = c(9), xmax = c(9.26),
              annotation = c("***"),family = "Times",size = 0.2,textsize = 2.5, tip_length = 0.005, vjust = 0.2) +
  geom_signif(y_position = c(215), xmin = c(8.75), xmax = c(9.26),
              annotation = c("***"),family = "Times",size = 0.2,textsize = 2.5, tip_length = 0.005, vjust = 0.2) +
  
  geom_signif(y_position = c(85), xmin = c(9.75), xmax = c(10),
              annotation = c("."),family = "Times",size = 0.2,textsize = 7, tip_length = 0.005, vjust = 0.1) +
  geom_signif(y_position = c(50), xmin = c(10), xmax = c(10.26),
              annotation = c("***"),family = "Times",size = 0.2,textsize = 2.5, tip_length = 0.005, vjust = 0.2) +
  geom_signif(y_position = c(110), xmin = c(9.75), xmax = c(10.26),
              annotation = c("***"),family = "Times",size = 0.2,textsize = 2.5, tip_length = 0.005, vjust = 0.2) +
  
  geom_signif(y_position = c(20), xmin = c(11), xmax = c(11.26),
              annotation = c("*"),family = "Times",size = 0.2,textsize = 2.5, tip_length = 0.005, vjust = 0.2) +
  geom_signif(y_position = c(50), xmin = c(10.75), xmax = c(11.26),
              annotation = c("**"),family = "Times",size = 0.2,textsize = 2.5, tip_length = 0.005, vjust = 0.2) +
  theme_bw()+
  scale_fill_brewer()+
  xlab("Mass")+
  ylab("Count")+
  ylim(0,1000)+
  theme(axis.text = element_text(size = 10, family = "Times",color = "black"),
        axis.text.x = element_text(size = 10, family = "Times",color = "black", angle = 45, vjust = 1, hjust = 1),
        axis.title = element_text(size = 11, family = "Times", face ="bold",color = "black"),
        legend.text = element_text(size=9, family ="Times",color = "black"),
        legend.title = element_text(size = 9, family = "Times", face ="bold",color = "black"),
        panel.grid.major = element_blank(), panel.grid.minor = element_blank(),
        strip.text = element_text(size = 11, family = 'Times', face = 'bold', color = 'black'),
        strip.background = element_blank(),
        legend.position = c(.9,0.9),
        plot.margin = margin(2,7,2,10))
CountDF2PosP


CountDF2NegP <- ggplot(CountDF2Neg, aes(x = factor(`Mass.Bracket`, levels = x), y = mean, fill = Time))+
  geom_bar(stat = 'identity', position = position_dodge2(width = 1, preserve = "single"), color = "black", width = 0.8, size = 0.1)+
  geom_errorbar(position=position_dodge(width=0.8), aes(ymin = mean - sd, ymax = mean + sd ), width = 0.2, size = 0.1)+
  theme_bw()+
  scale_fill_brewer()+
  xlab("Mass")+
  ylab("Count")+
  ylim(0,1000)+
  theme(axis.text = element_text(size = 10, family = "Times",color = "black"),
        axis.text.x = element_blank(),
        axis.title.x = element_blank(),
        axis.ticks.x = element_blank(),
        axis.title = element_text(size = 11, family = "Times", face ="bold",color = "black"),
        legend.text = element_text(size=9, family ="Times",color = "black"),
        legend.title = element_text(size = 9, family = "Times", face ="bold",color = "black"),
        panel.grid.major = element_blank(), panel.grid.minor = element_blank(),
        strip.text = element_text(size = 11, family = 'Times', face = 'bold', color = 'black'),
        strip.background = element_blank(),
        legend.position = c(.9,0.9),
        plot.margin = margin(2,7,2,10))
CountDF2NegP

library(ggpubr)

CombinedMassStats <- ggarrange(CountDF2NegP, CountDF2PosP, nrow = 2,
                               align = "h",
                               labels = c("A)", "B)"),
                               legend = c(.85,.75),
                               font.label = list(family = "Times"))
CombinedMassStats

ggsave(CombinedMassStats, filename = 'CombinedMassStats2.pdf', device = cairo_pdf, dpi = 300, 
       width = 14.5, height = 23, units = "cm")

BreaksX <- c('O2', 'O4', 'O6', 'O8', 'O10', 'O12', 'O14', 'O16', 'O18', 'O20', 'O22', 'O24', 'O26', 'O28')

HetOO<- ggplot(TP2OClassOxygenOnlyCount2 , aes(x = OClass, y = n_mean, fill = Treatment))+
  geom_col(position = position_dodge2(width = 1, preserve = "single"), alpha = 1,size = 0.1, , color = 'black')+
  geom_errorbar(width=0.5, aes(ymin = n_mean - n_sd, ymax = n_mean + n_sd), position=position_dodge(0.9), size= 0.1)+
  scale_fill_manual(values = c('#deebf7', '#0570b0'))+
  ylim(0,200)+
  scale_x_discrete(limits = c('O2', 'O3', 'O4', 'O5', 'O6','O7', 'O8', 'O9', 'O10', 'O11', 'O12', 'O13', 'O14', 'O15','O16', 'O17', 'O18', 'O19', 'O20', 'O21', 'O22', 'O23', 'O24', 'O25','O26','O27', 'O28'),
                   breaks = BreaksX)+
  xlab('\nOxygen Number')+
  ylab('Count')+
  facet_wrap(Time~.,
             ncol = 1)+
  theme_bw()+ 
  theme(strip.text.x = element_text(size=10, family = "Times", face= "bold",color = "white"),
        strip.background = element_rect(fill = "white", colour = NA),
        axis.text = element_text(size = 10, family = "Times", color = "black"),
        axis.text.x = element_text(angle = 45,hjust=1, vjust = 1),
        axis.title = element_text(size = 11, family = "Times", face ="bold", color = "black"),
        legend.text = element_text(size=10, family ="Times", color = "black"),
        axis.line.x = element_line(colour = "black", 
                                   size = 0.7, linetype = "solid"),
        legend.title = element_text(size = 10, family = "Times", face ="bold", color = "black"),
        legend.key.size = unit(0.5, "cm"),
        legend.spacing = unit(0.5, "cm"),
        legend.position = "bottom",
        legend.key = element_rect(fill = NA, size = 0.5),
        legend.background = element_rect(fill = NA),
        axis.title.y = element_text(margin = margin(t = 0, r = 10, b = 0, l = 0)),
        panel.grid.major = element_blank(), panel.grid.minor = element_blank(),
        plot.margin = margin(2,7,2,10))
HetOO
HetMS<-ggplot(TP2OClassSulphur1OnlyCount2 , aes(x = OClass, y = n_mean, fill = Treatment))+
  geom_col(position = position_dodge2(width = 1, preserve = "single"), alpha = 1,size = 0.1, , color = 'black')+
  geom_errorbar(width=0.5, aes(ymin = n_mean - n_sd, ymax = n_mean + n_sd), position=position_dodge(0.9), size = 0.1)+
  scale_fill_manual(values = c('#deebf7', '#0570b0'))+
  ylim(0,200)+
  scale_x_discrete(limits = c('O2', 'O3', 'O4', 'O5', 'O6','O7', 'O8', 'O9', 'O10', 'O11', 'O12', 'O13', 'O14', 'O15','O16', 'O17', 'O18', 'O19', 'O20', 'O21', 'O22', 'O23', 'O24', 'O25','O26','O27', 'O28'),
                   breaks = BreaksX)+
  xlab('\nOxygen Number')+
  ylab('Count')+
  facet_wrap(Time~.,
             ncol = 1)+
  theme_bw()+ 
  theme(strip.text.x = element_text(size=10, family = "Times", face= "bold",color = "white"),
        strip.background = element_rect(fill = "white", colour = NA),
        axis.text = element_text(size = 10, family = "Times", color = "black"),
        axis.text.x = element_text(angle = 45,hjust=1, vjust = 1),
        axis.title = element_text(size = 11, family = "Times", face ="bold", color = "black"),
        legend.text = element_text(size=10, family ="Times", color = "black"),
        axis.line.x = element_line(colour = "black", 
                                   size = 0.7, linetype = "solid"),
        legend.title = element_text(size = 10, family = "Times", face ="bold", color = "black"),
        legend.key.size = unit(0.5, "cm"),
        legend.spacing = unit(0.5, "cm"),
        legend.position = "bottom",
        legend.key = element_rect(fill = NA, size = 0.5),
        legend.background = element_rect(fill = NA),
        panel.grid.major = element_blank(), panel.grid.minor = element_blank(),
        plot.margin = margin(2,7,2,10))
HetMS
HetDS<-ggplot(TP2OClassSulphur2OnlyCount2 , aes(x = OClass, y = n_mean, fill = Treatment))+
  geom_col(position = position_dodge2(width = 1, preserve = "single"), alpha = 1,size = 0.1, , color = 'black')+
  geom_errorbar(width=0.5, aes(ymin = n_mean - n_sd, ymax = n_mean + n_sd), position=position_dodge(0.9), size = 0.1)+
  scale_fill_manual(values = c('#deebf7', '#0570b0'))+
  ylim(0,200)+
  xlab('\nOxygen Number')+
  ylab('Count')+
  scale_x_discrete(limits = c('O2', 'O3', 'O4', 'O5', 'O6','O7', 'O8', 'O9', 'O10', 'O11', 'O12', 'O13', 'O14', 'O15','O16', 'O17', 'O18', 'O19', 'O20', 'O21', 'O22', 'O23', 'O24', 'O25','O26','O27', 'O28'),
                   breaks = BreaksX)+
  facet_wrap(Time~.,
             ncol = 1)+
  theme_bw()+ 
  theme(strip.text.x = element_text(size=10, family = "Times", face= "bold",color = "white"),
        strip.background = element_rect(fill = "white", colour = NA),
        axis.text = element_text(size = 10, family = "Times", color = "black"),
        axis.text.x = element_text(angle = 45, hjust=1, vjust = 1),
        axis.title = element_text(size = 11, family = "Times", face ="bold", color = "black"),
        legend.text = element_text(size=10, family ="Times", color = "black"),
        axis.line.x = element_line(colour = "black", 
                                   size = 0.7, linetype = "solid"),
        legend.title = element_text(size = 10, family = "Times", face ="bold", color = "black"),
        legend.key.size = unit(0.5, "cm"),
        legend.spacing = unit(0.5, "cm"),
        legend.position = "bottom",
        legend.key = element_rect(fill = NA, size = 0.5),
        legend.background = element_rect(fill = NA),
        panel.grid.major = element_blank(), panel.grid.minor = element_blank(),
        plot.margin = margin(2,7,2,10))
HetDS
LigninLikeHeteroatomicUnstacked<- ggarrange(HetOO, HetMS, HetDS,
                                            ncol = 3,
                                            font.label = list(family = "Times", size = 12),
                                            common.legend = TRUE)
LigninLikeHeteroatomicUnstacked

ggsave(LigninLikeHeteroatomicUnstacked, filename = 'LigninLikeHeteroatomicUnstacked3.pdf', device = cairo_pdf, dpi = 300, 
       width = 50, height = 30, units = "cm")


#model
summary(m2 <- glm(n ~(Treatment*Time):OClass, family="poisson", data=TP2OClassOxygenOnlyCount))
library(AER)
dispersiontest(m2, trafo = 1)

#summarise
OClass.Poisson<- summary(m2)
OClass.Poisson
OClass.Poisson.df <-summary.glm(m2)$coefficients
#write csv of results
#write.csv(OClass.Poisson.df, "OClassPoisson2.csv")
```


Graph for Change in RI over time
```{r}
setwd("~/MS_Test")
library(dplyr)
TP <- read.csv('TotalPeaks2.csv')
T0 <- subset(TP, Time == '0')
T2 <- subset(TP, Time == '2')
T24 <- subset(TP, Time == '24')
T0 <- T0 %>%
  rename(
    Relative.IntensityT0 = Relative.Intensity)
T2 <- T2 %>%
  rename(
    Relative.IntensityT2 = Relative.Intensity)
T24 <- T24 %>%
  rename(
    Relative.IntensityT24 = Relative.Intensity)

T0 <- select(T0, 'C', 'H', 'O', 'S', 'Relative.IntensityT0', 'Treatment', 'Replicate', 'IonFormula')
T2 <- select(T2, 'C', 'H', 'O', 'S', 'Relative.IntensityT2', 'Treatment', 'Replicate','IonFormula')
T24 <- select(T24, 'C', 'H', 'O', 'S', 'Relative.IntensityT24', 'Treatment', 'Replicate','IonFormula')

Total <- merge(T0,T2, all = TRUE)
Total <- merge(Total,T24, all = TRUE)
Total[is.na(Total)] <- 1

Total$RelPercentageChangeT2 <- ((((Total$"Relative.IntensityT2" - Total$"Relative.IntensityT0"))/(Total$"Relative.IntensityT0"))*100)
Total$RelPercentageChangeT24 <- ((((Total$"Relative.IntensityT24" - Total$"Relative.IntensityT0"))/(Total$"Relative.IntensityT0"))*100)

std <- function(x) sd(x)/sqrt(length(x))


Total <- Total %>%  
  group_by(IonFormula, Treatment) %>%  
  mutate(Sum_Rel_IntensityT2 = sum(RelPercentageChangeT2), PercentChange_Average_Rel_IntensityT2 = mean(RelPercentageChangeT2), Rel_Standard_DevT2 = std(RelPercentageChangeT2))%>%
  mutate(Sum_Rel_IntensityT24 = sum(RelPercentageChangeT24), PercentChange_Average_Rel_IntensityT24 = mean(RelPercentageChangeT24), Rel_Standard_DevT24 = std(RelPercentageChangeT24))
Total2 <- Total %>%
  distinct(IonFormula, .keep_all = TRUE) %>%
  ungroup()

Total2 <- Total2 %>%
  select(-'C', -'H', -'O', -'S')
Total2$Treatment[Total2$Treatment=="Positive"] <- "Laccase-treated"

#Time2

Time2Changes <- CombinedT2R

ErrorIncludedT2<- right_join(Total2, Time2Changes)

#Time24

Time24Changes <- CombinedT24R

ErrorIncludedT24 <- right_join(Total2, Time24Changes)


ErrorIncludedT2$Treatment <- factor(ErrorIncludedT2$Treatment, levels = c( 'Negative', 'Laccase-treated'))
ErrorIncludedT24$Treatment <- factor(ErrorIncludedT24$Treatment, levels = c( 'Negative', 'Laccase-treated'))
#write.csv(ErrorIncludedT2, "Time2ErrorsMetF3Digest.csv")
#write.csv(ErrorIncludedT24, "Time24ErrorsMetF3Digest.csv")
#Newbargraphs
library(ggplot2)
library(viridis)
#T2
NewT2Barchart <- ggplot(data = ErrorIncludedT2, aes(x = IonFormula, y = PercentChange_Average_Rel_IntensityT2, fill = Treatment))+
  geom_col(position = 'dodge', alpha = 0.5, color = 'black',size = 0.2 )+
  geom_errorbar(aes(ymin = PercentChange_Average_Rel_IntensityT2-Rel_Standard_DevT2,ymax = PercentChange_Average_Rel_IntensityT2+Rel_Standard_DevT2), width = 0.5,
                position = position_dodge(0.9),
                size = 0.2)+
  scale_fill_viridis(discrete = TRUE,
                     name = 'Treatment',
                     labels = c('Negative Control', 'Laccase-treated')) +
  ylab("Change in RI (%)")+
  scale_y_continuous(breaks=c(-100, 0, 100, 200, 300, 400, 500 , 600), limits = c(-125, 600))+
  theme_bw()+
  theme(panel.spacing.x = unit(0,"lines"),
        panel.spacing.y = unit(0, "lines"),
        strip.text.x = element_text(size=10, family = "Times", face= "bold",color = "white"),
        strip.background = element_rect(fill = "white", colour = NA),
        axis.text = element_text(size = 9, family = "Times", color = "black"),
        axis.text.x = element_text(angle = 45, vjust = 1, hjust=1),
        axis.title = element_text(size = 11, family = "Times", face ="bold", color = "black"),
        axis.title.x = element_blank(),
        legend.text = element_text(size=10, family ="Times", color = "black"),
        axis.line.x = element_line(colour = "black", 
                                   size = 0.7, linetype = "solid"),
        legend.title = element_text(size = 10, family = "Times", face ="bold", color = "black"),
        legend.key.width = unit(0.5, "cm"),
        legend.spacing = unit(0.5, "cm"),
        legend.position = "bottom",
        legend.key = element_rect(fill = NA, size = 0.5),
        legend.background = element_rect(fill = NA),
        axis.title.y = element_text(margin = margin(t = 0, r = 10, b = 0, l = 0)),
        panel.grid.major = element_blank(), panel.grid.minor = element_blank(),
        plot.margin = margin(0,-3,0,5))
NewT2Barchart
#T24
NewT24Barchart <- ggplot(data = ErrorIncludedT24, aes(x = IonFormula, y = PercentChange_Average_Rel_IntensityT24, fill = Treatment))+
  geom_col(position = 'dodge', alpha = 0.5, color = 'black',size = 0.2 )+
geom_errorbar(aes(ymin = PercentChange_Average_Rel_IntensityT24-Rel_Standard_DevT24,ymax = PercentChange_Average_Rel_IntensityT24+Rel_Standard_DevT24), width = 0.5,
              position = position_dodge(0.9),
              size = 0.2)+
  scale_fill_viridis(discrete = TRUE,
                     name = 'Treatment',
                     labels = c('Negative Control', 'Laccase-treated')) +
  ylab("Change in RI (%)")+
  xlab("Molecular Formula")+
  ylim(-100, 600)+
  theme_bw()+
  scale_y_continuous(breaks=c(-100, 0, 100, 200, 300, 400, 500 , 600), limits = c(-125, 600))+
  theme(panel.spacing.x = unit(0,"lines"),
        panel.spacing.y = unit(0, "lines"),
        strip.text.x = element_text(size=10, family = "Times", face= "bold",color = "white"),
        strip.background = element_rect(fill = "white", colour = NA),
        axis.text = element_text(size = 9, family = "Times", color = "black"),
        axis.text.x = element_text(angle = 45, vjust = 1, hjust=1),
        axis.title = element_text(size = 11, family = "Times", face ="bold", color = "black"),
        legend.text = element_text(size=10, family ="Times", color = "black"),
        axis.line.x = element_line(colour = "black", 
                                   size = 0.7, linetype = "solid"),
        legend.title = element_text(size = 10, family = "Times", face ="bold", color = "black"),
        legend.key.width = unit(0.5, "cm"),
        legend.spacing = unit(0.5, "cm"),
        legend.position = "bottom",
        legend.key = element_rect(fill = NA, size = 0.5),
        legend.background = element_rect(fill = NA),
        axis.title.y = element_text(margin = margin(t = 0, r = 10, b = 0, l = 0)),
        panel.grid.major = element_blank(), panel.grid.minor = element_blank(),
        plot.margin = margin(0,-3,0,5))
NewT24Barchart

library(ggpubr)
NewBarCharts06092021<- ggarrange(NewT2Barchart, NewT24Barchart, 
                                 ncol = 1,
                                 common.legend = TRUE,
                                 legend = 'bottom',
                                 align = 'h')
NewBarCharts06092021
ggsave(NewBarCharts06092021, filename = 'Figure 6 Changes in RI over Time.pdf', device = cairo_pdf, dpi = 300, 
       width = 14.5, height = 15, units = "cm")
```
Graph for KMD and DBE
```{r}
library(ggplot2)
library(viridis)
Breaks3 <- c(0,100,200,400, 600)
ChangesFiltered$RelPercentageChangeT24Lac <- abs(ChangesFiltered$RelPercentageChangeT24Lac)
ChangesFiltered$RelPercentageChangeT24 <- abs(ChangesFiltered$RelPercentageChangeT24)
library(ggforce)


LacVKDPaper <- ggplot()+ 
  geom_point(data = ChangesFiltered[order(ChangesFiltered$RelPercentageChangeT24), ], aes(OC_ratio, HC_ratio, size = RelPercentageChangeT24Lac, fill = RelChangeT24Lac),alpha = 0.2, shape = 21, color = 'black')+ 
  theme_bw()+ 
  facet_zoom(xlim = c(0.1,0.7),
             ylim = c(0.7,1.5),
             zoom.size = 1.5)+
  ylab("H/C Ratio")+
  xlab("O/C Ratio")+
  scale_fill_viridis(discrete = TRUE,
                     name = "Type of Change") +
  scale_size_continuous(name = "Relative Intensity (%)",
                        range = c(0.1,10),
                        breaks = Breaks3,
                        labels = c("0","100","200","400", "600"),
                        limits = c(0,600))+
  theme(strip.background = element_rect(fill = 'grey95'),
        strip.text.x = element_blank(),
        strip.text.y = element_text(size=10, family = "Times", face= "bold",color = "black"),
        axis.text = element_text(size = 10, family = "Times", color = "black"),
        axis.title = element_text(size = 11, family = "Times", face ="bold", color = "black"),
        legend.text = element_text(size=10, family ="Times", color = "black"),
        legend.title = element_text(size = 10, family = "Times", face ="bold", color = "black"),
        legend.position = "bottom",
        legend.background = element_rect(fill = NA),
        legend.direction = 'horizontal', 
        panel.grid.major = element_blank(), panel.grid.minor = element_blank(),
        axis.title.y = element_text(margin = margin(t = 0, r = 10, b = 0, l = 0)))+
   guides(fill = guide_legend(nrow = 1, title.position="top", title.hjust = 0.3, override.aes = list(size = 5, alpha = 0.5)), size = guide_legend(title.position="top", title.hjust = 0.5))
LacVKDPaper

NegVKDPaper <- ggplot()+ 
  geom_point(data = ChangesFiltered[order(ChangesFiltered$RelPercentageChangeT24), ], aes(OC_ratio, HC_ratio, size = RelPercentageChangeT24, fill = RelChangeT24Neg),alpha = 0.2, shape = 21, color = 'black')+ 
  theme_bw()+ 
  facet_zoom(xlim = c(0.1,0.7),
             ylim = c(0.7,1.5),
             zoom.size = 1.5)+
  ylab("H/C Ratio")+
  xlab("O/C Ratio")+
  scale_fill_viridis(discrete = TRUE,
                     name = "Type of Change") +
  scale_size_continuous(name = "Relative Intensity (%)",
                        range = c(0.1,10),
                        breaks = Breaks3,
                        labels = c("0","100","200","400", "600"),
                        limits = c(0,600))+
  theme(strip.background = element_rect(fill = 'grey95'),
        strip.text.x = element_blank(),
        strip.text.y = element_text(size=10, family = "Times", face= "bold",color = "black"),
        axis.text = element_text(size = 10, family = "Times", color = "black"),
        axis.title = element_text(size = 11, family = "Times", face ="bold", color = "black"),
        legend.text = element_text(size=10, family ="Times", color = "black"),
        legend.title = element_text(size = 10, family = "Times", face ="bold", color = "black"),
        legend.position = "bottom",
        panel.grid.major = element_blank(), panel.grid.minor = element_blank(),
        axis.title.y = element_text(margin = margin(t = 0, r = 10, b = 0, l = 0)))+
   guides(fill = guide_legend(nrow = 1, title.position="top", title.hjust = 0.3, override.aes = list(size = 5, alpha = 0.5)), size = guide_legend(title.position="top", title.hjust = 0.5))
NegVKDPaper
LacVKDPaper
Comb <- ggarrange(NegVKDPaper, LacVKDPaper,
          ncol = 1)

ggsave(Comb, filename = "CombVKDPaper1.pdf", device = cairo_pdf, dpi = 300,
       width = 20, height = 25, units = "cm")


ggsave(NegVKDPaper, filename = "NegVKDPaper1.pdf", device = cairo_pdf, dpi = 300,
       width = 12, units = "cm")
ggsave(LacVKDPaper, filename = "LacVKDPaper1.pdf", device = cairo_pdf, dpi = 300,
       width = 12, units = "cm")


#KMD
#KMD and DBE
ChangesFiltered$RelPercentageChangeT2Lac <- abs(ChangesFiltered$RelPercentageChangeT2Lac)
ChangesFiltered$RelPercentageChangeT24Lac <- abs(ChangesFiltered$RelPercentageChangeT24Lac)
ChangesFiltered$RelPercentageChangeT2T24Lac <- abs(ChangesFiltered$RelPercentageChangeT2T24Lac)

ChangesFiltered$RelPercentageChangeT2 <- abs(ChangesFiltered$RelPercentageChangeT2)
ChangesFiltered$RelPercentageChangeT24 <- abs(ChangesFiltered$RelPercentageChangeT24)
ChangesFiltered$RelPercentageChangeT2T24 <- abs(ChangesFiltered$RelPercentageChangeT2T24)

ChangesFiltered$DBE <- (ChangesFiltered$C - (ChangesFiltered$H/2) + 1) 

LigninlikeChangesFiltered <- subset(ChangesFiltered,HC_ratio >=0.7 & HC_ratio <= 1.5 & OC_ratio >= 0.1 & OC_ratio <= 0.7)

LigninlikeFilteredNoS <- subset(LigninlikeChangesFiltered, S == 0)

Breaks3 <- c(0,100,200,400, 600)

LaccaseTreatedKMD <- ggplot(data = LigninlikeFilteredNoS)+
  geom_point(aes(KMDiffOCH2, KMDiffC9H10O3, fill = RelChangeT24Lac, size = RelPercentageChangeT24Lac, text = IonFormula), shape = 21, color = 'black', alpha = 0.3)+
  xlim(-.015,0.020)+
  ylim(-0.004,0.035)+
  scale_fill_viridis(discrete = TRUE)+
  scale_size_continuous(name = "Relative Intensity (%)",
                        range = c(0.1,7),
                        breaks = Breaks3,
                        labels = c("0","100","200","400","600"),
                        limits = c(0,600))+
  ylab(bquote(bold('KMD' ('C'[9]*'H'[10]*'O'[3]))))+
  xlab(bquote(bold('KMD' ('O'[]*'C'[]*'H'[2]))))+
  labs(fill = 'Percentage Change - 24 Hrs')+
  theme_bw()+
  guides(fill = guide_legend(nrow = 1, title.position="top", title.hjust = 0.3, override.aes = list(size = 5, alpha = 0.5)), size = guide_legend(title.position="top", title.hjust = 0.5))+
  theme(
    axis.text = element_text(size = 10, family = "Times", color = "black"),
    axis.title = element_text(size = 11, family = "Times", face ="bold", color = "black",margin = margin(t = 0, r = 10, b = 0, l = 5)),
    plot.margin = margin(0,10,0,20),
    legend.position = 'bottom',
    legend.title = element_text(size=10, family = "Times", face = "bold",color = "black"),
    legend.text = element_text(size = 10, family = "Times"),
    panel.grid.major = element_blank(), panel.grid.minor = element_blank())
LaccaseTreatedKMD

NegativeControlTreatedKMD <- ggplot(data = LigninlikeFilteredNoS)+
  geom_point(aes(KMDiffOCH2, KMDiffC9H10O3, fill = RelChangeT24Neg, size = RelPercentageChangeT24, text = IonFormula), shape = 21, color = 'black', alpha = 0.3)+
  xlim(-.015,0.020)+
  ylim(-0.004,0.035)+
  scale_fill_viridis(discrete = TRUE)+
  scale_size_continuous(name = "Relative Intensity (%)",
                        range = c(0.1,7),
                        breaks = Breaks3,
                        labels = c("0","100","200","400","600"),
                        limits = c(0,600))+
  ylab(bquote(bold('KMD' ('C'[9]*'H'[10]*'O'[3]))))+
  xlab(bquote(bold('KMD' ('O'[]*'C'[]*'H'[2]))))+
  labs(fill = 'Percentage Change - 24 Hrs')+
  theme_bw()+
  guides(fill = guide_legend(nrow = 1, title.position="top", title.hjust = 0.3, override.aes = list(size = 5, alpha = 0.5)), size = guide_legend(title.position="top", title.hjust = 0.5))+
  theme(
    axis.text = element_text(size = 10, family = "Times", color = "black"),
    axis.title = element_text(size = 11, family = "Times", face ="bold", color = "black",margin = margin(t = 0, r = 10, b = 0, l = 5)),
    plot.margin = margin(0,10,0,20),
    legend.position = 'bottom',
    legend.title = element_text(size=10, family = "Times", face = "bold",color = "black"),
    legend.text = element_text(size = 10, family = "Times"),
    panel.grid.major = element_blank(), panel.grid.minor = element_blank())
NegativeControlTreatedKMD


library(ggpubr)
CombKMD <- ggarrange(NegativeControlTreatedKMD, LaccaseTreatedKMD,
                                  ncol = 1,
                     common.legend = TRUE,
                     legend = 'bottom')
CombKMD

ggsave(CombKMD, filename = "CombKMD.pdf", device = cairo_pdf, dpi = 300,
       width = 15,height = 14, units = "cm")

```
Table Numbers and Stats
```{r}
setwd("~/MS_Test")
TP3T <- read.csv('TP3T.csv')
Neg0 <-subset(TP3T, Time == '0' & Treatment == 'Negative')
Neg2 <-subset(TP3T, Time == '2' & Treatment == 'Negative')
Neg24 <-subset(TP3T, Time == '24' & Treatment == 'Negative')

Lac0 <-subset(TP3T, Time == '0' & Treatment == 'Positive')
Lac2 <-subset(TP3T, Time == '2' & Treatment == 'Positive')
Lac24 <-subset(TP3T, Time == '24' & Treatment == 'Positive')
#DBE count
mean(Neg0$DBE)
mean(Neg2$DBE)
mean(Neg24$DBE)

mean(Lac0$DBE)
mean(Lac2$DBE)
mean(Lac24$DBE)

#C count
mean(Neg0$C)
mean(Neg2$C)
mean(Neg24$C)

mean(Lac0$C)
mean(Lac2$C)
mean(Lac24$C)

#H count
mean(Neg0$H)
mean(Neg2$H)
mean(Neg24$H)

mean(Lac0$H)
mean(Lac2$H)
mean(Lac24$H)

#O count
mean(Neg0$O)
mean(Neg2$O)
mean(Neg24$O)

mean(Lac0$O)
mean(Lac2$O)
mean(Lac24$O)

#Mass count
mean(Neg0$Mass)
mean(Neg2$Mass)
mean(Neg24$Mass)

mean(Lac0$Mass)
mean(Lac2$Mass)
mean(Lac24$Mass)

#O/C count
mean(Neg0$OC_ratio)
mean(Neg2$OC_ratio)
mean(Neg24$OC_ratio)

mean(Lac0$OC_ratio)
mean(Lac2$OC_ratio)
mean(Lac24$OC_ratio)


#H/C count
mean(Neg0$HC_ratio)
mean(Neg2$HC_ratio)
mean(Neg24$HC_ratio)

mean(Lac0$HC_ratio)
mean(Lac2$HC_ratio)
mean(Lac24$HC_ratio)


#DBE count
sd(Neg0$DBE)
sd(Neg2$DBE)
sd(Neg24$DBE)

sd(Lac0$DBE)
sd(Lac2$DBE)
sd(Lac24$DBE)

#C count
sd(Neg0$C)
sd(Neg2$C)
sd(Neg24$C)

sd(Lac0$C)
sd(Lac2$C)
sd(Lac24$C)

#H count
sd(Neg0$H)
sd(Neg2$H)
sd(Neg24$H)

sd(Lac0$H)
sd(Lac2$H)
sd(Lac24$H)

#O count
sd(Neg0$O)
sd(Neg2$O)
sd(Neg24$O)

sd(Lac0$O)
sd(Lac2$O)
sd(Lac24$O)

#Mass count
sd(Neg0$Mass)
sd(Neg2$Mass)
sd(Neg24$Mass)

sd(Lac0$Mass)
sd(Lac2$Mass)
sd(Lac24$Mass)

#O/C count
sd(Neg0$OC_ratio)
sd(Neg2$OC_ratio)
sd(Neg24$OC_ratio)

sd(Lac0$OC_ratio)
sd(Lac2$OC_ratio)
sd(Lac24$OC_ratio)


#H/C count
sd(Neg0$HC_ratio)
sd(Neg2$HC_ratio)
sd(Neg24$HC_ratio)

sd(Lac0$HC_ratio)
sd(Lac2$HC_ratio)
sd(Lac24$HC_ratio)

  
  
  TP2Comb2  <- TP2%>%
  group_by(Time, Treatment, Replicate)%>%
  count()
  
TP2Comb3 <- TP2Comb2 %>%
  group_by(Time, Treatment)%>%
  mutate(mean = mean(n), sd = sd(n)) %>%
  select(-c(3, 4))
distinct(TP2Comb3)

ggplot((TP2Comb3 %>%
          filter(Treatment == 'Negative')), aes(fill=Treatment, x=Time, y = mean)) +  
  geom_bar(position=position_dodge(width=1), stat = 'identity', color = "black", size = 0.1)+
  geom_errorbar(position=position_dodge(width=0.8), aes(ymin = mean - sd, ymax = mean + sd ), width = 0.5, size = 0.1)+
  geom_signif(y_position = c(4257), xmin = c(1), xmax = c(2),
              annotation = c("ns"), family = "Times",size = 0.2,textsize = 3) +
  geom_signif(y_position = c(4357), xmin = c(2), xmax = c(3),
              annotation = c("ns"), family = "Times",size = 0.2,textsize = 3) +
  geom_signif(y_position = c(4557), xmin = c(1), xmax = c(3),
              annotation = c("ns"), family = "Times",size = 0.2,textsize = 3) +
  scale_y_continuous(breaks = c(0,1000,2000,3000,4000,4750), limits = c(0,4600))+
  labs(x = "Time", y = "Count", fill = "Treatment")+
  scale_x_discrete(labels= c('Negative'= 'Negative'))+
  facet_wrap(.~Treatment)+
 scale_fill_manual(values=c("#deebf7"), labels = c("Negative Control"))+
  theme_bw()+
  theme(strip.background = element_blank(),
        strip.text.x = element_text(size=10, family = "Times", face= "bold",color = "black"),
        axis.line = element_line(colour = "black"),
        axis.text.x = element_text(size = 10, family = "Times", color = "black"),
        axis.text.y = element_text(size = 10, family = "Times", color = "black"),
        axis.title.x = element_text( size = 11, family = "Times", face = "bold", color = "black", hjust = 0.5),
        axis.title.y = element_text( size = 11, family = "Times", face = "bold", color = "black"),
        legend.text = element_text(size=9, family ="Times",color = "black"),
        legend.key.size = unit(0.3, "cm"),
        legend.spacing = unit(.1, "cm"),
        legend.title = element_text(size=10, family = "Times", face = "bold",color = "black"),
        legend.position = 'bottom',
        plot.margin = margin(10,10,10,15),
        panel.grid.major = element_blank(), panel.grid.minor = element_blank(), panel.border = element_blank())+
    guides(fill = guide_legend(nrow = 1, title.position="top", title.hjust = 0.5, override.aes = list( alpha = 1)))


ggplot((TP2Comb3 %>%
          filter(Treatment == 'Positive')), aes(fill=Treatment, x=Time, y = mean)) + 
  geom_bar(position=position_dodge(width=1), stat = 'identity', color = "black", size = 0.1)+
  geom_errorbar(position=position_dodge(width=0.8), aes(ymin = mean - sd, ymax = mean + sd ), width = 0.5, size = 0.1)+
  geom_signif(y_position = c(4257), xmin = c(1), xmax = c(2),
              annotation = c("**"), family = "Times",size = 0.2,textsize = 3) +
  geom_signif(y_position = c(4357), xmin = c(2), xmax = c(3),
              annotation = c("***"), family = "Times",size = 0.2,textsize = 3) +
  geom_signif(y_position = c(4557), xmin = c(1), xmax = c(3),
              annotation = c("***"), family = "Times",size = 0.2,textsize = 3) +
  scale_y_continuous(breaks = c(0,1000,2000,3000,4000,4750), limits = c(0,4600))+
  labs(x = "Time", y = "Count", fill = "Treatment")+
  scale_fill_manual(values=c("#9ecae1", "#deebf7"), labels = c("Laccase-treated", "Negative Control"))+
  theme_bw()+
  theme(strip.background = element_blank(),
        strip.text.x = element_text(size=10, family = "Times", face= "bold",color = "black"),
        axis.line = element_line(colour = "black"),
        axis.text.x = element_text(size = 10, family = "Times", color = "black"),
        axis.text.y = element_text(size = 10, family = "Times", color = "black"),
        axis.title.x = element_text( size = 11, family = "Times", face = "bold", color = "black", hjust = 0.5),
        axis.title.y = element_text( size = 11, family = "Times", face = "bold", color = "black"),
        legend.text = element_text(size=9, family ="Times",color = "black"),
        legend.key.size = unit(0.3, "cm"),
        legend.spacing = unit(.1, "cm"),
        legend.title = element_text(size=10, family = "Times", face = "bold",color = "black"),
        legend.position = 'bottom',
        plot.margin = margin(10,10,10,15),
        panel.grid.major = element_blank(), panel.grid.minor = element_blank(), panel.border = element_blank())+
  guides(fill = guide_legend(nrow = 1, title.position="top", title.hjust = 0.5, override.aes = list( alpha = 1)))


TP3T <- read.csv('TP3T.csv')
Neg0 <-subset(TP2T, Time == '0' & Treatment == 'Negative')
Neg2 <-subset(TP2T, Time == '2' & Treatment == 'Negative')
Neg24 <-subset(TP2T, Time == '24' & Treatment == 'Negative')

Lac0 <-subset(TP2T, Time == '0' & Treatment == 'Positive')
Lac2 <-subset(TP2T, Time == '2' & Treatment == 'Positive')
Lac24 <-subset(TP2T, Time == '24' & Treatment == 'Positive')
#DBE count
mean(Neg0$DBE)
mean(Neg2$DBE)
mean(Neg24$DBE)

mean(Lac0$DBE)
mean(Lac2$DBE)
mean(Lac24$DBE)

#C count
mean(Neg0$C)
mean(Neg2$C)
mean(Neg24$C)

mean(Lac0$C)
mean(Lac2$C)
mean(Lac24$C)

#H count
mean(Neg0$H)
mean(Neg2$H)
mean(Neg24$H)

mean(Lac0$H)
mean(Lac2$H)
mean(Lac24$H)

#O count
mean(Neg0$O)
mean(Neg2$O)
mean(Neg24$O)

mean(Lac0$O)
mean(Lac2$O)
mean(Lac24$O)

#Mass count
mean(Neg0$Mass)
mean(Neg2$Mass)
mean(Neg24$Mass)

mean(Lac0$Mass)
mean(Lac2$Mass)
mean(Lac24$Mass)

#O/C count
mean(Neg0$OC_ratio)
mean(Neg2$OC_ratio)
mean(Neg24$OC_ratio)

mean(Lac0$OC_ratio)
mean(Lac2$OC_ratio)
mean(Lac24$OC_ratio)


#H/C count
mean(Neg0$HC_ratio)
mean(Neg2$HC_ratio)
mean(Neg24$HC_ratio)

mean(Lac0$HC_ratio)
mean(Lac2$HC_ratio)
mean(Lac24$HC_ratio)


#DBE count
sd(Neg0$DBE)
sd(Neg2$DBE)
sd(Neg24$DBE)

sd(Lac0$DBE)
sd(Lac2$DBE)
sd(Lac24$DBE)

#C count
sd(Neg0$C)
sd(Neg2$C)
sd(Neg24$C)

sd(Lac0$C)
sd(Lac2$C)
sd(Lac24$C)

#H count
sd(Neg0$H)
sd(Neg2$H)
sd(Neg24$H)

sd(Lac0$H)
sd(Lac2$H)
sd(Lac24$H)

#O count
sd(Neg0$O)
sd(Neg2$O)
sd(Neg24$O)

sd(Lac0$O)
sd(Lac2$O)
sd(Lac24$O)

#Mass count
sd(Neg0$Mass)
sd(Neg2$Mass)
sd(Neg24$Mass)

sd(Lac0$Mass)
sd(Lac2$Mass)
sd(Lac24$Mass)

#O/C count
sd(Neg0$OC_ratio)
sd(Neg2$OC_ratio)
sd(Neg24$OC_ratio)

sd(Lac0$OC_ratio)
sd(Lac2$OC_ratio)
sd(Lac24$OC_ratio)


#H/C count
sd(Neg0$HC_ratio)
sd(Neg2$HC_ratio)
sd(Neg24$HC_ratio)

sd(Lac0$HC_ratio)
sd(Lac2$HC_ratio)
sd(Lac24$HC_ratio)

```
```{r}
#Stats
setwd("~/MS_Test")
TP2T <- read.csv("TotalPeaks2.csv")
TP2TTimeCount  <- TP2T%>%
  group_by(Time, Treatment, Replicate, Mass.Bracket)%>%
  count()
TP2TTimeCount
levels(TP2TTimeCount$Time)

#Factorise Time
TP2TTimeCount$Time <- as.factor(TP2TTimeCount$Time)
TP2TTimeCount$Mass.Bracket <- as.factor(TP2TTimeCount$Mass.Bracket)
levels(TP2TTimeCount$Mass.Bracket)
TP2TTimeCount$Mass.Bracket<- factor(TP2TTimeCount$Mass.Bracket, levels = c("140-250", "250-350", "350-450", "450-550", "550-650", "650-750","750-850", "850-950", "950-1050", "1050-1150", "1150-1250", ">1250"))
levels(TP2TTimeCount$Mass.Bracket)


#model
summary(m1 <- glm(n ~(Treatment*Time):Mass.Bracket, family="poisson", data=TP2TTimeCount))

#model for T2-T0 T2-T24
TP2TTimeCount$Time <- factor(TP2TTimeCount$Time, levels = c("2", "0", "24"))
summary(m2 <- glm(n ~(Treatment*Time):Mass.Bracket, family="poisson", data=TP2TTimeCount))
TP2TTimeCount$Time <- factor(TP2TTimeCount$Time, levels = c("0","2", "24"))

#summarise
m1.Poisson<- summary(m1)
m1.Poisson.df <-summary.glm(m1)$coefficients
#write csv of results
write.csv(m1.Poisson.df, "m1Poissondf.csv")
#test dispersion
library(AER)
dispersiontest(m1, trafo = 1)
#Data for graphs
library(dplyr)
CountDF<- TP2T %>%
  group_by(Treatment, Mass.Bracket, Replicate, Time)%>%
  count(Mass.Bracket)
CountDF
library(plotrix)
CountDF2 <- CountDF %>% 
  group_by(Mass.Bracket,Treatment, Time) %>%
  summarise(mean = mean(n), sd = sd(n))
CountDF2
#Change Levels of Treatment
CountDF2$Treatment <- factor(CountDF2$Treatment, levels = c("Negative", "Positive"), 
                        labels = c("Negative Control", "Laccase-treated"))
#Change Levels of Time
CountDF2$Time <- factor(CountDF2$Time, levels = c("0", "2", "24"), 
                   labels = c("0 - Hrs", "2 - Hrs", "24 - Hrs"))


CountDF2Pos <- subset(CountDF2, Treatment == "Laccase-treated")
CountDF2Neg <- subset(CountDF2, Treatment == "Negative Control")

library(ggplot2)
library(ggsignif)
#x axis values
x<- c('140-250','250-350','350-450','450-550','550-650','650-750','750-850','850-950','950-1050','1050-1150', '1150-1250', '>1250')

CountDF2PosP <- ggplot(CountDF2Pos, aes(x = factor(`Mass.Bracket`, levels = x), y = mean, fill = Time))+
  geom_bar(stat = 'identity', position = position_dodge2(width = 1, preserve = "single"), color = "black", width = 0.8, size = 0.1)+
  geom_errorbar(position=position_dodge(width=0.8), aes(ymin = mean - sd, ymax = mean + sd ), width = 0.2, size = 0.1)+
  geom_signif(y_position = c(780), xmin = c(2.75), xmax = c(3.266),
              annotation = c("*"),family = "Times",size = 0.2,textsize = 2.5, tip_length = 0.005, vjust = 0.2) +
  
  geom_signif(y_position = c(875), xmin = c(4), xmax = c(4.266),
              annotation = c("**"),family = "Times",size = 0.2,textsize = 2.5, tip_length = 0.005, vjust = 0.2) +
  geom_signif(y_position = c(925), xmin = c(3.75), xmax = c(4.266),
              annotation = c("***"),family = "Times",size = 0.2,textsize = 2.5, tip_length = 0.005, vjust = 0.2) +
  
  geom_signif(y_position = c(620), xmin = c(5), xmax = c(5.266),
              annotation = c("***"),family = "Times",size = 0.2,textsize = 2.5, tip_length = 0.005, vjust = 0.2) +
  geom_signif(y_position = c(700), xmin = c(4.75), xmax = c(5.266),
              annotation = c("***"),family = "Times",size = 0.2,textsize = 2.5, tip_length = 0.005, vjust = 0.2) +
  
  geom_signif(y_position = c(445), xmin = c(6), xmax = c(6.266),
              annotation = c("***"),family = "Times",size = 0.2,textsize = 2.5, tip_length = 0.005, vjust = 0.2) +
  geom_signif(y_position = c(485), xmin = c(5.75), xmax = c(6.266),
              annotation = c("***"),family = "Times",size = 0.2,textsize = 2.5, tip_length = 0.005, vjust = 0.2) +
  
  geom_signif(y_position = c(310), xmin = c(7), xmax = c(7.266),
              annotation = c("***"),family = "Times",size = 0.2,textsize = 2.5, tip_length = 0.005, vjust = 0.2) +
  geom_signif(y_position = c(350), xmin = c(6.75), xmax = c(7.266),
              annotation = c("***"),family = "Times",size = 0.2,textsize = 2.5, tip_length = 0.005, vjust = 0.2) +
  
  geom_signif(y_position = c(270), xmin = c(7.75), xmax = c(8),
              annotation = c("."),family = "Times",size = 0.2,textsize = 7, tip_length = 0.005, vjust = 0.1) +
  geom_signif(y_position = c(225), xmin = c(8), xmax = c(8.26),
              annotation = c("***"),family = "Times",size = 0.2,textsize = 2.5, tip_length = 0.005, vjust = 0.2) +
  geom_signif(y_position = c(290), xmin = c(7.75), xmax = c(8.26),
              annotation = c("***"),family = "Times",size = 0.2,textsize = 2.5, tip_length = 0.005, vjust = 0.2) +
  
  geom_signif(y_position = c(160), xmin = c(9), xmax = c(9.26),
              annotation = c("***"),family = "Times",size = 0.2,textsize = 2.5, tip_length = 0.005, vjust = 0.2) +
  geom_signif(y_position = c(215), xmin = c(8.75), xmax = c(9.26),
              annotation = c("***"),family = "Times",size = 0.2,textsize = 2.5, tip_length = 0.005, vjust = 0.2) +
  
  geom_signif(y_position = c(85), xmin = c(9.75), xmax = c(10),
              annotation = c("."),family = "Times",size = 0.2,textsize = 7, tip_length = 0.005, vjust = 0.1) +
  geom_signif(y_position = c(50), xmin = c(10), xmax = c(10.26),
              annotation = c("***"),family = "Times",size = 0.2,textsize = 2.5, tip_length = 0.005, vjust = 0.2) +
  geom_signif(y_position = c(110), xmin = c(9.75), xmax = c(10.26),
              annotation = c("***"),family = "Times",size = 0.2,textsize = 2.5, tip_length = 0.005, vjust = 0.2) +
  
  geom_signif(y_position = c(20), xmin = c(11), xmax = c(11.26),
              annotation = c("*"),family = "Times",size = 0.2,textsize = 2.5, tip_length = 0.005, vjust = 0.2) +
  geom_signif(y_position = c(50), xmin = c(10.75), xmax = c(11.26),
              annotation = c("**"),family = "Times",size = 0.2,textsize = 2.5, tip_length = 0.005, vjust = 0.2) +
  theme_bw()+
  scale_fill_brewer()+
  xlab("Mass")+
  ylab("Count")+
  ylim(0,1000)+
  theme(axis.text = element_text(size = 10, family = "Times",color = "black"),
        axis.text.x = element_text(size = 10, family = "Times",color = "black", angle = 45, vjust = 1, hjust = 1),
        axis.title = element_text(size = 11, family = "Times", face ="bold",color = "black"),
        legend.text = element_text(size=9, family ="Times",color = "black"),
        legend.title = element_text(size = 9, family = "Times", face ="bold",color = "black"),
        panel.grid.major = element_blank(), panel.grid.minor = element_blank(),
        strip.text = element_text(size = 11, family = 'Times', face = 'bold', color = 'black'),
        strip.background = element_blank(),
        legend.position = c(.9,0.9),
        plot.margin = margin(2,7,2,10))
CountDF2PosP


CountDF2NegP <- ggplot(CountDF2Neg, aes(x = factor(`Mass.Bracket`, levels = x), y = mean, fill = Time))+
  geom_bar(stat = 'identity', position = position_dodge2(width = 1, preserve = "single"), color = "black", width = 0.8, size = 0.1)+
  geom_errorbar(position=position_dodge(width=0.8), aes(ymin = mean - sd, ymax = mean + sd ), width = 0.2, size = 0.1)+
  theme_bw()+
  scale_fill_brewer()+
  xlab("Mass")+
  ylab("Count")+
  ylim(0,1000)+
  theme(axis.text = element_text(size = 10, family = "Times",color = "black"),
        axis.text.x = element_blank(),
        axis.title.x = element_blank(),
        axis.ticks.x = element_blank(),
        axis.title = element_text(size = 11, family = "Times", face ="bold",color = "black"),
        legend.text = element_text(size=9, family ="Times",color = "black"),
        legend.title = element_text(size = 9, family = "Times", face ="bold",color = "black"),
        panel.grid.major = element_blank(), panel.grid.minor = element_blank(),
        strip.text = element_text(size = 11, family = 'Times', face = 'bold', color = 'black'),
        strip.background = element_blank(),
        legend.position = c(.9,0.9),
        plot.margin = margin(2,7,2,10))
CountDF2NegP

library(ggpubr)

CombinedMassStats <- ggarrange(CountDF2NegP, CountDF2PosP, nrow = 2,
                               align = "h",
                               labels = c("A)", "B)"),
                               legend = c(.85,.75),
                               font.label = list(family = "Times"))
CombinedMassStats


ggsave(CombinedMassStats, filename = 'CombinedMassStats2.pdf', device = cairo_pdf, dpi = 300, 
       width = 14.5, height = 23, units = "cm")

######################################

library(dplyr)

TP2T <- read.csv("TotalPeaks2.csv")


TP2T$OClass[TP2T$S == 0 & TP2T$O == 0] <-"CH"
TP2T$OClass[TP2T$S == 1 & TP2T$O <= 0] <-"CHS"
TP2T$OClass[TP2T$S == 2 & TP2T$O <= 0] <-"CHS2"
TP2T$OClass[TP2T$O ==1 ]<-"O"
TP2T$OClass[TP2T$O ==2 ]<-"O2"
TP2T$OClass[TP2T$O ==3 ]<-"O3"
TP2T$OClass[TP2T$O ==4 ]<-"O4"
TP2T$OClass[TP2T$O ==5 ]<-"O5"
TP2T$OClass[TP2T$O ==6 ]<-"O6"
TP2T$OClass[TP2T$O ==7 ]<-"O7"
TP2T$OClass[TP2T$O ==8 ]<-"O8"
TP2T$OClass[TP2T$O ==9 ]<-"O9"
TP2T$OClass[TP2T$O ==10 ]<-"O10"
TP2T$OClass[TP2T$O ==11 ]<-"O11"
TP2T$OClass[TP2T$O ==12  ]<-"O12"
TP2T$OClass[TP2T$O ==13  ]<-"O13"
TP2T$OClass[TP2T$O ==14  ]<-"O14"
TP2T$OClass[TP2T$O ==15  ]<-"O15"
TP2T$OClass[TP2T$O ==16  ]<-"O16"
TP2T$OClass[TP2T$O ==17  ]<-"O17"
TP2T$OClass[TP2T$O ==18  ]<-"O18"
TP2T$OClass[TP2T$O ==19  ]<-"O19"
TP2T$OClass[TP2T$O ==20  ]<-"O20"
TP2T$OClass[TP2T$O ==21  ]<-"O21"
TP2T$OClass[TP2T$O ==22  ]<-"O22"
TP2T$OClass[TP2T$O ==23  ]<-"O23"
TP2T$OClass[TP2T$O ==24  ]<-"O24"
TP2T$OClass[TP2T$O ==25  ]<-"O25"
TP2T$OClass[TP2T$O ==26  ]<-"O26"
TP2T$OClass[TP2T$O ==27  ]<-"O27"
TP2T$OClass[TP2T$O ==28  ]<-"O28"
TP2T$OClass[TP2T$O ==29  ]<-"O29"

#
#add O number####

TP2T$OClass <- factor(TP2T$OClass,levels = c("CH",'CHS','CHS2', "O", "O2", "O3", "O4", "O5", "O6", "O7", "O8", "O9", "O10", "O11", "O12", "O13", "O14", "O15", "O16", "O17", "O18", "O19", "O20", "O21","O22","O23","O24","O25","O26","O27","O28","O29"))
TP2T$OClass <- as.factor(TP2T$OClass)

#Factorise OClass
TP2T$Time <- as.factor(TP2T$Time)
TP2T$OClass <- as.factor(TP2T$OClass)
levels(TP2T$OClass)
TP2T$OClass<- factor(TP2T$OClass, levels = c("CH",'CHS','CHS2', "O", "O2", "O3", "O4", "O5", "O6", "O7", "O8", "O9", "O10", "O11", "O12", "O13", "O14", "O15", "O16", "O17", "O18", "O19", "O20", "O21","O22","O23","O24","O25","O26","O27","O28","O29"))
levels(TP2T$OClass)

TP2TLigninlike <- subset(TP2T,HC_ratio >=0.7 & HC_ratio <= 1.5 & OC_ratio >= 0.1 & OC_ratio <= 0.7)


TP2TOxygenOnly <- subset(TP2TLigninlike, S == 0 & O > 0) 
TP2TOxygenSulphurOnly <- subset(TP2TLigninlike, S == 1 & O > 0)
TP2TOxygenDiSulphurOnly <- subset(TP2TLigninlike, S == 2 & O > 0)


TP2TOClassOxygenOnlyCount  <- TP2TOxygenOnly%>%
  group_by(Time, Treatment, Replicate, OClass)%>%
  count()
TP2TOClassSulphur1OnlyCount  <- TP2TOxygenSulphurOnly%>%
  group_by(Time, Treatment, Replicate, OClass)%>%
  count()
TP2TOClassSulphur2OnlyCount  <- TP2TOxygenDiSulphurOnly%>%
  group_by(Time, Treatment, Replicate, OClass)%>%
  count()

TP2TOClassOxygenOnlyCount$Time <- as.factor(TP2TOClassOxygenOnlyCount$Time)
TP2TOClassOxygenOnlyCount$OClass <- as.factor(TP2TOClassOxygenOnlyCount$OClass)


#model
summary(m2 <- glm(n ~(Treatment*Time):OClass, family="poisson", data=TP2TOClassOxygenOnlyCount))
library(AER)
dispersiontest(m2, trafo = 1)

#summarise
OClass.Poisson<- summary(m2)
OClass.Poisson
OClass.Poisson.df <-summary.glm(m2)$coefficients
#write csv of results
write.csv(OClass.Poisson.df, "OClassPoisson.csv")


OClassDF2 <- TP2TOClassOxygenOnlyCount %>% 
  group_by(OClass,Treatment, Time) %>%
  summarise(mean = mean(n), sd = sd(n))

OSClassDF2 <- TP2TOClassSulphur1OnlyCount %>% 
  group_by(OClass,Treatment, Time) %>%
  summarise(mean = mean(n), sd = sd(n))

OS2ClassDF2 <- TP2TOClassSulphur2OnlyCount %>% 
  group_by(OClass,Treatment, Time) %>%
  summarise(mean = mean(n), sd = sd(n))

TP3OOLLNeg <- subset(OClassDF2, Treatment == 'Negative')
TP3OOLLPos <- subset(OClassDF2, Treatment == "Positive")


TP3OSLLNeg <- subset(OSClassDF2, Treatment == 'Negative')
TP3OSLLPos <- subset(OSClassDF2, Treatment == "Positive")

TP3OS2LLNeg <- subset(OS2ClassDF2, Treatment == 'Negative')
TP3OS2LLPos <- subset(OS2ClassDF2, Treatment == "Positive")
library(ggplot2)

ggplot()+
  geom_bar(TP3OOLLNeg, mapping = aes(x = factor(`OClass`), y = mean),  fill = '#deebf7', color = 'black',  stat = 'identity', alpha = 0.5)+
  geom_bar(TP3OOLLPos, mapping = aes(x = factor(`OClass`), y = mean), fill = '#0570b0',color = 'black', stat = 'identity', alpha = 0.5)+
  scale_x_discrete(drop = FALSE)+
  scale_fill_discrete(drop=FALSE)+
  ylab('Count')+
  xlab('\nOxygen Number')+
  ylim(0,200)+
  facet_wrap(Time ~ ., ncol = 1)+
  theme_bw()+
  scale_fill_brewer()+
  xlab("Mass")+
  ylab("Count")+
  ylim(0,200)+
  theme(axis.text = element_text(size = 10, family = "Times",color = "black"),
        axis.text.x = element_blank(),
        axis.title.x = element_blank(),
        axis.ticks.x = element_blank(),
        axis.title = element_text(size = 11, family = "Times", face ="bold",color = "black"),
        legend.text = element_text(size=9, family ="Times",color = "black"),
        legend.title = element_text(size = 9, family = "Times", face ="bold",color = "black"),
        panel.grid.major = element_blank(), panel.grid.minor = element_blank(),
        strip.text = element_text(size = 11, family = 'Times', face = 'bold', color = 'black'),
        strip.background = element_blank(),
        legend.position = c(.9,0.9),
        plot.margin = margin(2,7,2,10))


ggplot(TP3OOLLNeg, aes(x = factor(`OClass`), y = mean, fill = Time))+
  geom_bar(stat = 'identity', position = position_dodge2(width = 1, preserve = "single"), color = "black", width = 0.8, size = 0.1)+
  geom_errorbar(position=position_dodge(width=0.8), aes(ymin = mean - sd, ymax = mean + sd ), width = 0.2, size = 0.1)+
  theme_bw()+
  scale_fill_brewer()+
  xlab("Mass")+
  ylab("Count")+
  ylim(0,200)+
  theme(axis.text = element_text(size = 10, family = "Times",color = "black"),
        axis.text.x = element_blank(),
        axis.title.x = element_blank(),
        axis.ticks.x = element_blank(),
        axis.title = element_text(size = 11, family = "Times", face ="bold",color = "black"),
        legend.text = element_text(size=9, family ="Times",color = "black"),
        legend.title = element_text(size = 9, family = "Times", face ="bold",color = "black"),
        panel.grid.major = element_blank(), panel.grid.minor = element_blank(),
        strip.text = element_text(size = 11, family = 'Times', face = 'bold', color = 'black'),
        strip.background = element_blank(),
        legend.position = c(.9,0.9),
        plot.margin = margin(2,7,2,10))

ggplot(TP3OOLLPos, aes(x = factor(`OClass`), y = mean, fill = Time))+
  geom_bar(stat = 'identity', position = position_dodge2(width = 1, preserve = "single"), color = "black", width = 0.8, size = 0.1)+
  geom_errorbar(position=position_dodge(width=0.8), aes(ymin = mean - sd, ymax = mean + sd ), width = 0.2, size = 0.1)+
  theme_bw()+
  scale_fill_brewer()+
  xlab("Mass")+
  ylab("Count")+
  ylim(0,200)+
  theme(axis.text = element_text(size = 10, family = "Times",color = "black"),
        axis.text.x = element_blank(),
        axis.title.x = element_blank(),
        axis.ticks.x = element_blank(),
        axis.title = element_text(size = 11, family = "Times", face ="bold",color = "black"),
        legend.text = element_text(size=9, family ="Times",color = "black"),
        legend.title = element_text(size = 9, family = "Times", face ="bold",color = "black"),
        panel.grid.major = element_blank(), panel.grid.minor = element_blank(),
        strip.text = element_text(size = 11, family = 'Times', face = 'bold', color = 'black'),
        strip.background = element_blank(),
        legend.position = c(.9,0.9),
        plot.margin = margin(2,7,2,10))


ggplot(TP3OSLLNeg, aes(x = factor(`OClass`), y = mean, fill = Time))+
  geom_bar(stat = 'identity', position = position_dodge2(width = 1, preserve = "single"), color = "black", width = 0.8, size = 0.1)+
  geom_errorbar(position=position_dodge(width=0.8), aes(ymin = mean - sd, ymax = mean + sd ), width = 0.2, size = 0.1)+
  theme_bw()+
  scale_fill_brewer()+
  xlab("Mass")+
  ylab("Count")+
  ylim(0,200)+
  theme(axis.text = element_text(size = 10, family = "Times",color = "black"),
        axis.text.x = element_blank(),
        axis.title.x = element_blank(),
        axis.ticks.x = element_blank(),
        axis.title = element_text(size = 11, family = "Times", face ="bold",color = "black"),
        legend.text = element_text(size=9, family ="Times",color = "black"),
        legend.title = element_text(size = 9, family = "Times", face ="bold",color = "black"),
        panel.grid.major = element_blank(), panel.grid.minor = element_blank(),
        strip.text = element_text(size = 11, family = 'Times', face = 'bold', color = 'black'),
        strip.background = element_blank(),
        legend.position = c(.9,0.9),
        plot.margin = margin(2,7,2,10))

ggplot(TP3OSLLPos, aes(x = factor(`OClass`), y = mean, fill = Time))+
  geom_bar(stat = 'identity', position = position_dodge2(width = 1, preserve = "single"), color = "black", width = 0.8, size = 0.1)+
  geom_errorbar(position=position_dodge(width=0.8), aes(ymin = mean - sd, ymax = mean + sd ), width = 0.2, size = 0.1)+
  theme_bw()+
  scale_fill_brewer()+
  xlab("Mass")+
  ylab("Count")+
  ylim(0,200)+
  theme(axis.text = element_text(size = 10, family = "Times",color = "black"),
        axis.text.x = element_blank(),
        axis.title.x = element_blank(),
        axis.ticks.x = element_blank(),
        axis.title = element_text(size = 11, family = "Times", face ="bold",color = "black"),
        legend.text = element_text(size=9, family ="Times",color = "black"),
        legend.title = element_text(size = 9, family = "Times", face ="bold",color = "black"),
        panel.grid.major = element_blank(), panel.grid.minor = element_blank(),
        strip.text = element_text(size = 11, family = 'Times', face = 'bold', color = 'black'),
        strip.background = element_blank(),
        legend.position = c(.9,0.9),
        plot.margin = margin(2,7,2,10))


ggplot(TP3OS2LLNeg, aes(x = factor(`OClass`), y = mean, fill = Time))+
  geom_bar(stat = 'identity', position = position_dodge2(width = 1, preserve = "single"), color = "black", width = 0.8, size = 0.1)+
  geom_errorbar(position=position_dodge(width=0.8), aes(ymin = mean - sd, ymax = mean + sd ), width = 0.2, size = 0.1)+
  theme_bw()+
  scale_fill_brewer()+
  xlab("Mass")+
  ylab("Count")+
  ylim(0,200)+
  theme(axis.text = element_text(size = 10, family = "Times",color = "black"),
        axis.text.x = element_blank(),
        axis.title.x = element_blank(),
        axis.ticks.x = element_blank(),
        axis.title = element_text(size = 11, family = "Times", face ="bold",color = "black"),
        legend.text = element_text(size=9, family ="Times",color = "black"),
        legend.title = element_text(size = 9, family = "Times", face ="bold",color = "black"),
        panel.grid.major = element_blank(), panel.grid.minor = element_blank(),
        strip.text = element_text(size = 11, family = 'Times', face = 'bold', color = 'black'),
        strip.background = element_blank(),
        legend.position = c(.9,0.9),
        plot.margin = margin(2,7,2,10))

ggplot(TP3OS2LLPos, aes(x = factor(`OClass`), y = mean, fill = Time))+
  geom_bar(stat = 'identity', position = position_dodge2(width = 1, preserve = "single"), color = "black", width = 0.8, size = 0.1)+
  geom_errorbar(position=position_dodge(width=0.8), aes(ymin = mean - sd, ymax = mean + sd ), width = 0.2, size = 0.1)+
  theme_bw()+
  scale_fill_brewer()+
  xlab("Mass")+
  ylab("Count")+
  ylim(0,200)+
  theme(axis.text = element_text(size = 10, family = "Times",color = "black"),
        axis.text.x = element_blank(),
        axis.title.x = element_blank(),
        axis.ticks.x = element_blank(),
        axis.title = element_text(size = 11, family = "Times", face ="bold",color = "black"),
        legend.text = element_text(size=9, family ="Times",color = "black"),
        legend.title = element_text(size = 9, family = "Times", face ="bold",color = "black"),
        panel.grid.major = element_blank(), panel.grid.minor = element_blank(),
        strip.text = element_text(size = 11, family = 'Times', face = 'bold', color = 'black'),
        strip.background = element_blank(),
        legend.position = c(.9,0.9),
        plot.margin = margin(2,7,2,10))


```
```{r}
Breaks4 <- c(0,1,25,50,100)

TP3T$Treatment[TP3T$Treatment=="Positive"] <- "Laccase-treated"
TP3T$Treatment[TP3T$Treatment=="Negative"] <- "Negative Control"

TotalVKD <- ggplot()+ 
  geom_point(data = TP3T[order(TP3T$Relative.Intensity), ], aes(OC_ratio, HC_ratio, size = Relative.Intensity, fill = El_comp),alpha = 0.2, shape = 21, color = 'black', stroke = 0.1)+ 
  theme_bw()+ 
  ylab("H/C Ratio")+
  xlab("O/C Ratio")+
  scale_fill_brewer(palette = "Accent",
                     name = "Elemental Composition") +
  scale_size_continuous(name = "Relative Intensity (%)",
                        range = c(0.01,5),
                        breaks = Breaks4,
                        labels = c("0","1","25","50","100"),
                        limits = c(0,100))+
  facet_wrap(Treatment~Time)+
  theme(strip.background = element_rect(fill = 'grey99'),
        strip.text.x = element_text(size=8, family = "Times", face= "bold",color = "black", margin = margin(0.0225, 0, 0.0225, 0, "cm")),
        strip.text.y = element_text(size=10, family = "Times", face= "bold",color = "black"),
        axis.text = element_text(size = 10, family = "Times", color = "black"),
        axis.title = element_text(size = 11, family = "Times", face ="bold", color = "black"),
        legend.text = element_text(size=10, family ="Times", color = "black"),
        legend.title = element_text(size = 10, family = "Times", face ="bold", color = "black"),
        legend.position = "bottom",
        legend.background = element_rect(fill = NA),
        legend.direction = 'horizontal', 
        panel.grid.major = element_blank(), panel.grid.minor = element_blank(),
        axis.title.y = element_text(margin = margin(t = 0, r = 10, b = 0, l = 0)))+
  guides(size = guide_legend(nrow = 1, override.aes = list(alpha = 1)),
         fill = guide_legend(nrow = 1, override.aes = list(size = 5, alpha = 0.5)))
TotalVKD

ggsave(TotalVKD, filename = 'TotalVKD.pdf', device = cairo_pdf, dpi = 300, 
       width = 25, height = 14, units = "cm")
```

```{r}
cPal2 <- c("#648FFF", "#F0E442", "#D55E00")

Breaks3 <- c(0,100,200,400, 600)
ChangesFiltered$RelPercentageChangeT24Lac <- abs(ChangesFiltered$RelPercentageChangeT24Lac)
ChangesFiltered$RelPercentageChangeT24 <- abs(ChangesFiltered$RelPercentageChangeT24)
library(ggforce)


LacVKDPaper <- ggplot()+ 
  geom_point(data = ChangesFiltered[order(ChangesFiltered$RelPercentageChangeT24), ], aes(OC_ratio, HC_ratio, size = RelPercentageChangeT24Lac, fill = RelChangeT24Lac),alpha = 0.2, shape = 21, color = 'black', stroke = 0.15)+ 
  theme_bw()+ 
  facet_zoom(xlim = c(0.1,0.7),
             ylim = c(0.7,1.5),
             zoom.size = 1.5)+
  ylab("H/C Ratio")+
  xlab("O/C Ratio")+
  scale_fill_manual(values  = cPal2,
                     name = "Type of Change") +
  scale_size_continuous(name = "Relative Intensity (%)",
                        range = c(0.1,5),
                        breaks = Breaks3,
                        labels = c("0","100","200","400", "600"),
                        limits = c(0,600))+
  theme(strip.background = element_rect(fill = 'grey95'),
        strip.text.x = element_blank(),
        strip.text.y = element_text(size=10, family = "Times", face= "bold",color = "black"),
        axis.text = element_text(size = 10, family = "Times", color = "black"),
        axis.title = element_text(size = 11, family = "Times", face ="bold", color = "black"),
        legend.text = element_text(size=10, family ="Times", color = "black"),
        legend.title = element_text(size = 10, family = "Times", face ="bold", color = "black"),
        legend.position = "bottom",
        legend.background = element_rect(fill = NA),
        legend.direction = 'horizontal', 
        panel.grid.major = element_blank(), panel.grid.minor = element_blank(),
        axis.title.y = element_text(margin = margin(t = 0, r = 10, b = 0, l = 0)))+
   guides(fill = guide_legend(nrow = 1, title.position="top", title.hjust = 0.3, override.aes = list(size = 5, alpha = 0.5)), size = guide_legend(title.position="top", title.hjust = 0.5, override.aes = list(alpha = 0.5)))
LacVKDPaper

NegVKDPaper <- ggplot()+ 
  geom_point(data = ChangesFiltered[order(ChangesFiltered$RelPercentageChangeT24), ], aes(OC_ratio, HC_ratio, size = RelPercentageChangeT24, fill = RelChangeT24Neg),alpha = 0.2, shape = 21, color = 'black', stroke = 0.15)+ 
  theme_bw()+ 
  facet_zoom(xlim = c(0.1,0.7),
             ylim = c(0.7,1.5),
             zoom.size = 1.5)+
  ylab("H/C Ratio")+
  xlab("O/C Ratio")+
scale_fill_manual(values  = cPal2,
                     name = "Type of Change") +
  scale_size_continuous(name = "Relative Intensity (%)",
                        range = c(0.1,5),
                        breaks = Breaks3,
                        labels = c("0","100","200","400", "600"),
                        limits = c(0,600))+
  theme(strip.background = element_rect(fill = 'grey95'),
        strip.text.x = element_blank(),
        strip.text.y = element_text(size=10, family = "Times", face= "bold",color = "black"),
        axis.text = element_text(size = 10, family = "Times", color = "black"),
        axis.title = element_text(size = 11, family = "Times", face ="bold", color = "black"),
        legend.text = element_text(size=10, family ="Times", color = "black"),
        legend.title = element_text(size = 10, family = "Times", face ="bold", color = "black"),
        legend.position = "bottom",
        panel.grid.major = element_blank(), panel.grid.minor = element_blank(),
        axis.title.y = element_text(margin = margin(t = 0, r = 10, b = 0, l = 0)))+
   guides(fill = guide_legend(nrow = 1, title.position="top", title.hjust = 0.3, override.aes = list(size = 5, alpha = 0.5)), size = guide_legend(title.position="top", title.hjust = 0.5, override.aes = list(alpha = 0.5)))
NegVKDPaper
LacVKDPaper
Comb <- ggarrange(NegVKDPaper, LacVKDPaper,
          ncol = 1)

Comb2 <- ggarrange(NegVKDPaper, LacVKDPaper,
          ncol = 1, legend = 'none')

ggsave(Comb, filename = "CombVKDPaper2.pdf", device = cairo_pdf, dpi = 300,
       width = 20, height = 25, units = "cm")

ggsave(Comb2, filename = "CombVKDPaper3.pdf", device = cairo_pdf, dpi = 300,
       width = 10, height = 12, units = "cm")

ggsave(NegVKDPaper, filename = "NegVKDPaper2.pdf", device = cairo_pdf, dpi = 300,
       width = 12, units = "cm")
ggsave(LacVKDPaper, filename = "LacVKDPaper2.pdf", device = cairo_pdf, dpi = 300,
       width = 12, units = "cm")


library(dplyr)
TP <- read.csv('TotalPeaks2.csv')
T0 <- subset(TP, Time == '0')
T2 <- subset(TP, Time == '2')
T24 <- subset(TP, Time == '24')
T0 <- T0 %>%
  rename(
    Relative.IntensityT0 = Relative.Intensity)
T2 <- T2 %>%
  rename(
    Relative.IntensityT2 = Relative.Intensity)
T24 <- T24 %>%
  rename(
    Relative.IntensityT24 = Relative.Intensity)

T0 <- select(T0, 'C', 'H', 'O', 'S', 'Relative.IntensityT0', 'Treatment', 'Replicate', 'IonFormula')
T2 <- select(T2, 'C', 'H', 'O', 'S', 'Relative.IntensityT2', 'Treatment', 'Replicate','IonFormula')
T24 <- select(T24, 'C', 'H', 'O', 'S', 'Relative.IntensityT24', 'Treatment', 'Replicate','IonFormula')

Total <- merge(T0,T2, all = TRUE)
Total <- merge(Total,T24, all = TRUE)
Total[is.na(Total)] <- 1

Total$RelPercentageChangeT2 <- ((((Total$"Relative.IntensityT2" - Total$"Relative.IntensityT0"))/(Total$"Relative.IntensityT0"))*100)
Total$RelPercentageChangeT24 <- ((((Total$"Relative.IntensityT24" - Total$"Relative.IntensityT0"))/(Total$"Relative.IntensityT0"))*100)

std <- function(x) sd(x)/sqrt(length(x))


Total <- Total %>%  
  group_by(IonFormula, Treatment) %>%  
  mutate(Sum_Rel_IntensityT2 = sum(RelPercentageChangeT2), PercentChange_Average_Rel_IntensityT2 = mean(RelPercentageChangeT2), Rel_Standard_DevT2 = std(RelPercentageChangeT2))%>%
  mutate(Sum_Rel_IntensityT24 = sum(RelPercentageChangeT24), PercentChange_Average_Rel_IntensityT24 = mean(RelPercentageChangeT24), Rel_Standard_DevT24 = std(RelPercentageChangeT24))
Total2 <- Total %>%
  distinct(IonFormula, .keep_all = TRUE) %>%
  ungroup()

Total2 <- Total2 %>%
  select(-'C', -'H', -'O', -'S')
Total2$Treatment[Total2$Treatment=="Positive"] <- "Laccase-treated"

#Time2

Time2Changes <- CombinedT2R

ErrorIncludedT2<- right_join(Total2, Time2Changes)

#Time24

Time24Changes <- CombinedT24R

ErrorIncludedT24 <- right_join(Total2, Time24Changes)


ErrorIncludedT2$Treatment <- factor(ErrorIncludedT2$Treatment, levels = c( 'Negative', 'Laccase-treated'))
ErrorIncludedT24$Treatment <- factor(ErrorIncludedT24$Treatment, levels = c( 'Negative', 'Laccase-treated'))
#write.csv(ErrorIncludedT2, "Time2ErrorsMetF3Digest.csv")
#write.csv(ErrorIncludedT24, "Time24ErrorsMetF3Digest.csv")
#Newbargraphs
library(ggplot2)
library(viridis)

cPal3 <- c("#648FFF", "#D55E00")
#T2
NewT2Barchart <- ggplot(data = ErrorIncludedT2, aes(x = IonFormula, y = PercentChange_Average_Rel_IntensityT2, fill = Treatment))+
  geom_col(position = 'dodge', alpha = 0.5, color = 'black',size = 0.2, stroke = 0.2  )+
  geom_errorbar(aes(ymin = PercentChange_Average_Rel_IntensityT2-Rel_Standard_DevT2,ymax = PercentChange_Average_Rel_IntensityT2+Rel_Standard_DevT2), width = 0.5,
                position = position_dodge(0.9),
                size = 0.2)+
  scale_fill_manual(values  = cPal3,
                     name = 'Treatment',
                     labels = c('Negative Control', 'Laccase-treated')) +
  ylab("Change in RI (%)")+
  scale_y_continuous(breaks=c(-100, 0, 100, 200, 300, 400, 500 , 600), limits = c(-125, 600))+
  theme_bw()+
  theme(panel.spacing.x = unit(0,"lines"),
        panel.spacing.y = unit(0, "lines"),
        strip.text.x = element_text(size=10, family = "Times", face= "bold",color = "white"),
        strip.background = element_rect(fill = "white", colour = NA),
        axis.text = element_text(size = 9, family = "Times", color = "black"),
        axis.text.x = element_text(angle = 45, vjust = 1, hjust=1),
        axis.title = element_text(size = 11, family = "Times", face ="bold", color = "black"),
        legend.text = element_text(size=8, family ="Times", color = "black"),
        axis.line.x = element_line(colour = "black", 
                                   size = 0.7, linetype = "solid"),
        legend.title = element_text(size = 9, family = "Times", face ="bold", color = "black"),
        legend.key.width = unit(0.5, "cm"),
        legend.key.height = unit(0.5, "cm"),
        legend.spacing = unit(0.5, "cm"),
        legend.position = "bottom",
        legend.key = element_rect(fill = NA, size = 0.5),
        legend.background = element_rect(fill = NA),
        axis.title.y = element_text(margin = margin(t = 0, r = 10, b = 0, l = 0)),
        panel.grid.major = element_blank(), panel.grid.minor = element_blank(),
        plot.margin = margin(0,-3,0,5))
NewT2Barchart
#T24
NewT24Barchart <- ggplot(data = ErrorIncludedT24, aes(x = IonFormula, y = PercentChange_Average_Rel_IntensityT24, fill = Treatment))+
  geom_col(position = 'dodge', alpha = 0.5, color = 'black',size = 0.2, stroke = 0.2 )+
geom_errorbar(aes(ymin = PercentChange_Average_Rel_IntensityT24-Rel_Standard_DevT24,ymax = PercentChange_Average_Rel_IntensityT24+Rel_Standard_DevT24), width = 0.5,
              position = position_dodge(0.9),
              size = 0.2)+
  scale_fill_manual(values  = cPal3,
                     name = 'Treatment',
                     labels = c('Negative Control', 'Laccase-treated')) +
  ylab("Change in RI (%)")+
  xlab("Molecular Formula")+
  ylim(-100, 600)+
  theme_bw()+
  scale_y_continuous(breaks=c(-100, 0, 100, 200, 300, 400, 500 , 600), limits = c(-125, 600))+
  theme(panel.spacing.x = unit(0,"lines"),
        panel.spacing.y = unit(0, "lines"),
        strip.text.x = element_text(size=10, family = "Times", face= "bold",color = "white"),
        strip.background = element_rect(fill = "white", colour = NA),
        axis.text = element_text(size = 9, family = "Times", color = "black"),
        axis.text.x = element_text(angle = 45, vjust = 1, hjust=1),
        axis.title = element_text(size = 11, family = "Times", face ="bold", color = "black"),
        legend.text = element_text(size=8, family ="Times", color = "black"),
        axis.line.x = element_line(colour = "black", 
                                   size = 0.7, linetype = "solid"),
        legend.title = element_text(size = 9, family = "Times", face ="bold", color = "black"),
        legend.key.width = unit(0.5, "cm"),
        legend.key.height = unit(0.5, "cm"),
        legend.spacing = unit(0.5, "cm"),
        legend.position = "bottom",
        legend.key = element_rect(fill = NA, size = 0.5),
        legend.background = element_rect(fill = NA),
        axis.title.y = element_text(margin = margin(t = 0, r = 10, b = 0, l = 0)),
        panel.grid.major = element_blank(), panel.grid.minor = element_blank(),
        plot.margin = margin(0,-3,0,5))
NewT24Barchart

library(ggpubr)
NewBarCharts06092021<- ggarrange(NewT2Barchart, NewT24Barchart, 
                                 ncol = 1,
                                 common.legend = TRUE,
                                 legend = 'bottom',
                                 align = 'h')
NewBarCharts06092021
ggsave(NewBarCharts06092021, filename = 'Figure 6 Changes in RI over Time2.pdf', device = cairo_pdf, dpi = 300, 
       width = 14.5, height = 15, units = "cm")
```

```{r}

cPal4 <- c("#000000", "#56B4E9", "#E69F00", "#CC79A7")

OC_MZ_plot <- ggplot()+ 
geom_point(data = TP3T, aes(Mass, OC_ratio, fill = El_comp),alpha = 5, shape = 21, stroke = 0.09, size = 0.35)+   theme_bw()+ 
  ylab("O/C Ratio")+
  xlab("m/z")+
  facet_wrap(Treatment~Time, ncol = 3)+
  scale_fill_manual(values  = cPal4,
                     name = "Elemental Class") +
  scale_size_continuous(name = "Relative Intensity (%)",
                        range = c(0.1,5),
                        breaks = Breaks3,
                        labels = c("0","100","200","400", "600"),
                        limits = c(0,600))+
 theme(strip.background = element_rect(fill = 'white'),
        strip.text.x = element_text(size=8, family = "Times", face= "bold",color = "black"),
        strip.text.y = element_text(size=8, family = "Times", face= "bold",color = "black"),
        axis.text = element_text(size = 8, family = "Times", color = "black"),
        axis.title = element_text(size = 8, family = "Times", face ="bold", color = "black"),
        legend.text = element_text(size=8, family ="Times", color = "black"),
        legend.title = element_text(size = 8, family = "Times", face ="bold", color = "black"),
        legend.position = "bottom",
        legend.background = element_rect(fill = NA),
        legend.direction = 'horizontal', 
        panel.grid.major = element_blank(), panel.grid.minor = element_blank(),
        axis.title.y = element_text(margin = margin(t = 0, r = 10, b = 0, l = 0)))+
   guides(fill = guide_legend(nrow = 1, title.position="top", title.hjust = 0.3, override.aes = list(size = 5, alpha = 0.5)), size = guide_legend(title.position="top", title.hjust = 0.5, override.aes = list(alpha = 0.5)))

ggsave(OC_MZ_plot, filename = 'OC_MZ_plot13012024.pdf', device = cairo_pdf, dpi = 300, 
       width = 14, height = 13, units = "cm")

HC_MZ_plot <- ggplot()+ 
  geom_point(data = TP3T, aes(Mass, HC_ratio, fill = El_comp),alpha = 5, shape = 21, stroke = 0.09, size = 0.35)+ 
  theme_bw()+ 
  ylab("H/C Ratio")+
  xlab("m/z")+
  facet_wrap(Treatment~Time, ncol = 3)+
  scale_fill_manual(values  = cPal4,
                     name = "Elemental Class") +
  scale_size_continuous(name = "Relative Intensity (%)",
                        range = c(0.1,5),
                        breaks = Breaks3,
                        labels = c("0","100","200","400", "600"),
                        limits = c(0,600))+
  theme(strip.background = element_rect(fill = 'white'),
        strip.text.x = element_text(size=8, family = "Times", face= "bold",color = "black"),
        strip.text.y = element_text(size=8, family = "Times", face= "bold",color = "black"),
        axis.text = element_text(size = 8, family = "Times", color = "black"),
        axis.title = element_text(size = 8, family = "Times", face ="bold", color = "black"),
        legend.text = element_text(size=8, family ="Times", color = "black"),
        legend.title = element_text(size = 8, family = "Times", face ="bold", color = "black"),
        legend.position = "bottom",
        legend.background = element_rect(fill = NA),
        legend.direction = 'horizontal', 
        panel.grid.major = element_blank(), panel.grid.minor = element_blank(),
        axis.title.y = element_text(margin = margin(t = 0, r = 10, b = 0, l = 0)))+
   guides(fill = guide_legend(nrow = 1, title.position="top", title.hjust = 0.3, override.aes = list(size = 5, alpha = 0.5)), size = guide_legend(title.position="top", title.hjust = 0.5, override.aes = list(alpha = 0.5)))

ggsave(HC_MZ_plot, filename = 'HC_MZ_plot13012024.pdf', device = cairo_pdf, dpi = 300, 
       width = 14, height = 13, units = "cm")


Breaks4 <- c(0,1,25,50,100)

TP3T$Treatment[TP3T$Treatment=="Positive"] <- "Laccase-treated"
TP3T$Treatment[TP3T$Treatment=="Negative"] <- "Negative Control"

TotalVKD <- ggplot()+ 
  geom_point(data = TP3T[order(TP3T$Relative.Intensity), ], aes(OC_ratio, HC_ratio, size = Relative.Intensity, fill = El_comp),alpha = 0.3, shape = 21, color = 'black', stroke = 0.1)+ 
  theme_bw()+ 
  ylab("H/C Ratio")+
  xlab("O/C Ratio")+
  scale_fill_brewer(palette = "Accent",
                     name = "Elemental Composition") +
  scale_size_continuous(name = "Relative Intensity (%)",
                        range = c(0.01,5),
                        breaks = Breaks4,
                        labels = c("0","1","25","50","100"),
                        limits = c(0,100))+
  facet_wrap(Treatment~Time)+
  theme(strip.background = element_rect(fill = 'grey99'),
        strip.text.x = element_text(size=8, family = "Times", face= "bold",color = "black", margin = margin(0.0225, 0, 0.0225, 0, "cm")),
        strip.text.y = element_text(size=10, family = "Times", face= "bold",color = "black"),
        axis.text = element_text(size = 10, family = "Times", color = "black"),
        axis.title = element_text(size = 11, family = "Times", face ="bold", color = "black"),
        legend.text = element_text(size=10, family ="Times", color = "black"),
        legend.title = element_text(size = 10, family = "Times", face ="bold", color = "black"),
        legend.position = "bottom",
        legend.background = element_rect(fill = NA),
        legend.direction = 'horizontal', 
        panel.grid.major = element_blank(), panel.grid.minor = element_blank(),
        axis.title.y = element_text(margin = margin(t = 0, r = 10, b = 0, l = 0)))+
  guides(size = guide_legend(nrow = 1, override.aes = list(alpha = 1)),
         fill = guide_legend(nrow = 1, override.aes = list(size = 5, alpha = 0.5)))
TotalVKD

ggsave(TotalVKD, filename = 'TotalVKD.pdf', device = cairo_pdf, dpi = 300, 
       width = 25, height = 14, units = "cm")

```
